# Supplementary material for: Ethyl 5-oxo-4-phenyl-5,6-di­hydro-4H-1,3,4-oxadiazine-2-carboxyl­ate
Source: Acta Crystallogr Sect E Struct Rep Online. 2014 May 17;70(Pt 6):o661. doi: 10.1107/S1600536814011106 (PMC4051085; doi:10.1107/S1600536814011106)
Supplement: Supplementary file 1 [file e-70-0o661-sup1.cif]

##############################################################################
#                                                                            #
# This CIF contains the data in a paper accepted for publication in          #
# Acta Crystallographica Section E. It conforms to the requirements of       #
# Notes for Authors for Acta Crystallographica Section E, and has been       #
# peer reviewed under the auspices of the IUCr Commission on Journals.       #
#                                                                            #
# Full details of the Crystallographic Information File format               #
# are given in the paper "The Crystallographic Information File (CIF):       #
# a New Standard Archive File for Crystallography" by S. R. Hall, F. H.      #
# Allen and I. D. Brown [Acta Cryst. (1991), A47, 655-685].                  #
#                                                                            #
# The current version of the core CIF dictionary is obtainable from          #
# ftp://ftp.iucr.org/pub/cif_core.dic.                                       #
#                                                                            #
# Software is freely available for graphical display of the structure(s)     #
# in this CIF. For information consult the CIF software page                 #
# http://www.iucr.org/resources/cif/software.                                #
#                                                                            #
# This file may be used for bona fide research purposes within the           #
# scientific community so long as proper attribution is given to the journal # 
# article from which it was obtained.                                        #
#                                                                            #
##############################################################################
data_global
_audit_creation_method     'PLATON <TABLE ACC> option'
_journal_date_recd_electronic     2014-05-07
_journal_date_accepted     2014-05-14
_journal_name_full     'Acta Crystallographica, Section E'
_journal_year     2014
_journal_volume     70
_journal_issue      6
_journal_page_first     o661
_journal_page_last     o661
_journal_paper_category     QO
_journal_paper_doi     10.1107/S1600536814011106
_journal_coeditor_code     IS5362
_publ_contact_author_name     'Umesha, K. B.'
_publ_contact_author_address
;Department of Chemistry
Yuvaraja's College
University of Mysore
Mysore-570 005
India.
;
_publ_contact_author_email     kbu68umesha@rediffmail.com
_publ_contact_author_fax     ?
_publ_contact_author_phone        .91E-306
_publ_section_title
;
Ethyl 5-oxo-4-phenyl-5,6-dihydro-4<i>H</i>-1,3,4-oxadiazine-2-carboxylate
;
_publ_section_title_footnote     .
loop_
    _publ_author_name
    _publ_author_address
    'Shubakara, K.'
;
Department of Chemistry
Yuvaraja's College
University of Mysore
Mysore 570 005
India
;
    'Chandra'
;
Department of Studies in Physics
Manasagangotri
University of Mysore
Mysore 570 006
India
;
    'Srikantamurthy, N.'
;
Department of Chemistry
Yuvaraja's College
University of Mysore
Mysore 570 005
India
;
    'Mahendra, M.'
;
Department of Studies in Physics
Manasagangotri
University of Mysore
Mysore 570 006
India
;
    'Umesha, K. B.'
;
Department of Chemistry
Yuvaraja's College
University of Mysore
Mysore 570 005
India
;
data_I
_database_code_depnum_ccdc_archive 'CCDC 1003020'
_chemical_name_systematic
;
Ethyl 5-oxo-4-phenyl-5,6-dihydro-4<i>H</i>-1,3,4-oxadiazine- 2-carboxylate
;
_chemical_name_common     ?
_chemical_formula_moiety     'C12 H12 N2 O4'
_chemical_formula_sum     'C12 H12 N2 O4'
_chemical_formula_structural     ?
_chemical_formula_iupac     'C12 H12 N2 O4'
_chemical_formula_weight     248.24
_chemical_melting_point     ?
_symmetry_cell_setting     triclinic
_symmetry_space_group_name_H-M     'P -1'
_symmetry_space_group_name_Hall     '-P 1'
loop_
    _symmetry_equiv_pos_site_id
    _symmetry_equiv_pos_as_xyz
    1 x,y,z
    2 -x,-y,-z
_cell_length_a     9.3499(7)
_cell_length_b     9.3601(8)
_cell_length_c     15.2707(15)
_cell_angle_alpha     104.007(8)
_cell_angle_beta     99.366(7)
_cell_angle_gamma     107.862(7)
_cell_volume     1192.9(2)
_cell_formula_units_Z     4
_cell_measurement_reflns_used     4176
_cell_measurement_theta_min     2.41
_cell_measurement_theta_max     25.00
_cell_measurement_temperature     296
_cell_special_details
;
;
_exptl_crystal_description     'block'
_exptl_crystal_colour     'colourless'
_exptl_crystal_size_max     0.30
_exptl_crystal_size_mid     0.25
_exptl_crystal_size_min     0.20
_exptl_crystal_size_rad     ?
_exptl_crystal_density_diffrn     1.382
_exptl_crystal_density_meas     ?
_exptl_crystal_density_method     'Not Measured'
_exptl_crystal_F_000     520
_exptl_absorpt_coefficient_mu     0.106
_exptl_absorpt_correction_type     none
_exptl_absorpt_process_details     ?
_exptl_absorpt_correction_T_min     ?
_exptl_absorpt_correction_T_max     ?
_exptl_special_details
;
;
_diffrn_ambient_temperature     296
_diffrn_radiation_type     'MoK\a'
_diffrn_radiation_wavelength     0.71073
_diffrn_radiation_source     ?
_diffrn_radiation_monochromator     ?
_diffrn_measurement_device_type     'Bruker APEXII CCD area-detector'
_diffrn_measurement_method     '\w and \f scans'
_diffrn_detector_area_resol_mean     ?
_diffrn_reflns_number     9756
_diffrn_reflns_av_R_equivalents     0.0343
_diffrn_reflns_av_sigmaI/netI     0.0476
_diffrn_reflns_theta_min     2.41
_diffrn_reflns_theta_max     25.00
_diffrn_reflns_theta_full     25.00
_diffrn_measured_fraction_theta_max     0.996
_diffrn_measured_fraction_theta_full     0.996
_diffrn_reflns_limit_h_min     -11
_diffrn_reflns_limit_h_max     11
_diffrn_reflns_limit_k_min     -11
_diffrn_reflns_limit_k_max     11
_diffrn_reflns_limit_l_min     -18
_diffrn_reflns_limit_l_max     18
_diffrn_reflns_reduction_process
;
;
_refine_special_details
;
Refinement on <i>F</i>^2^ for ALL reflections except those flagged by the user
for potential systematic errors. Weighted <i>R</i>-factors <i>wR</i> and all
goodnesses of fit <i>S</i> are based on <i>F</i>^2^, conventional
<i>R</i>-factors <i>R</i> are based on <i>F</i>, with <i>F</i> set to zero for
negative <i>F</i>^2^. The observed criterion of <i>F</i>^2^ > \s(<i>F</i>^2^)
is used only for calculating -<i>R</i>-factor-obs <i>etc</i>. and is not
relevant to the choice of reflections for refinement. <i>R</i>-factors based
on <i>F</i>^2^ are statistically about twice as large as those based on
<i>F</i>, and <i>R</i>-factors based on ALL data will be even larger.
;
_reflns_number_total     4176
_reflns_number_gt     2173
_reflns_threshold_expression     I>2\s(I)
_refine_ls_structure_factor_coef     Fsqd
_refine_ls_matrix_type     full
_refine_ls_R_factor_all     0.1011
_refine_ls_R_factor_gt     0.0539
_refine_ls_wR_factor_gt     0.1334
_refine_ls_wR_factor_ref     0.1770
_refine_ls_goodness_of_fit_ref     1.033
_refine_ls_restrained_S_all     1.033
_refine_ls_number_reflns     4176
_refine_ls_number_parameters     327
_refine_ls_number_restraints     0
_refine_ls_number_constraints     ?
_refine_ls_hydrogen_treatment     constr
_refine_ls_weighting_scheme     calc
_refine_ls_weighting_details
         'calc w=1/[\s^2^(Fo^2^)+(0.0687P)^2^+0.0133P] where P=(Fo^2^+2Fc^2^)/3'
_atom_sites_solution_hydrogens     geom
_atom_sites_solution_primary     direct
_atom_sites_solution_secondary     difmap
_refine_ls_shift/su_max     0.000
_refine_ls_shift/su_mean     0.000
_refine_diff_density_max     0.196
_refine_diff_density_min     -0.197
_refine_ls_extinction_method     'none'
_refine_ls_abs_structure_details     ?
_refine_ls_abs_structure_Flack     .
loop_
    _atom_type_symbol
    _atom_type_description
    _atom_type_scat_dispersion_real
    _atom_type_scat_dispersion_imag
    _atom_type_scat_source
    O O 0.0106 0.0060 'International Tables Vol C Tables 4.2.6.8 and 6.1.1.4'
    N N 0.0061 0.0033 'International Tables Vol C Tables 4.2.6.8 and 6.1.1.4'
    H H 0.0000 0.0000 'International Tables Vol C Tables 4.2.6.8 and 6.1.1.4'
    C C 0.0033 0.0016 'International Tables Vol C Tables 4.2.6.8 and 6.1.1.4'
_computing_data_collection     'APEX2 (Bruker, 2009)'
_computing_cell_refinement     'SAINT (Bruker, 2009)'
_computing_data_reduction     'SAINT (Bruker, 2009)'
_computing_structure_solution     'SHELXS97 (Sheldrick, 2008)'
_computing_structure_refinement     'SHELXL97 (Sheldrick, 2008)'
_computing_molecular_graphics     'PLATON (Spek, 2009)'
_computing_publication_material     'SHELXL97 (Sheldrick, 2008)'
loop_
    _atom_site_type_symbol
    _atom_site_label
    _atom_site_fract_x
    _atom_site_fract_y
    _atom_site_fract_z
    _atom_site_U_iso_or_equiv
    _atom_site_thermal_displace_type
    _atom_site_calc_flag
    _atom_site_refinement_flags
    _atom_site_occupancy
    O O1A 0.9018(3) 0.5053(2) 0.41230(12) 0.0818(9) Uani . . 1.000
    O O2A 0.9228(3) 0.1798(2) 0.24645(13) 0.0852(9) Uani . . 1.000
    O O3A 0.8395(2) 0.7645(2) 0.47867(12) 0.0751(8) Uani . . 1.000
    O O4A 0.7043(2) 0.7358(2) 0.33599(11) 0.0627(7) Uani . . 1.000
    N N1A 0.8228(2) 0.3648(2) 0.22576(13) 0.0497(7) Uani . . 1.000
    N N2A 0.7753(2) 0.4882(2) 0.26292(14) 0.0496(8) Uani . . 1.000
    C C1A 0.8179(3) 0.5490(3) 0.35128(17) 0.0523(9) Uani . . 1.000
    C C2A 0.8926(4) 0.3456(3) 0.38006(18) 0.0762(13) Uani . . 1.000
    C C3A 0.8834(3) 0.2883(3) 0.27857(18) 0.0590(10) Uani . . 1.000
    C C4A 0.7924(3) 0.3134(3) 0.12527(16) 0.0431(8) Uani . . 1.000
    C C5A 0.6417(3) 0.2277(3) 0.07184(16) 0.0523(9) Uani . . 1.000
    C C6A 0.6136(3) 0.1792(3) -0.02421(17) 0.0590(10) Uani . . 1.000
    C C7A 0.7342(3) 0.2172(3) -0.06527(17) 0.0583(10) Uani . . 1.000
    C C8A 0.8838(3) 0.3026(3) -0.01176(17) 0.0586(10) Uani . . 1.000
    C C9A 0.9132(3) 0.3525(3) 0.08430(17) 0.0540(9) Uani . . 1.000
    C C10A 0.7883(3) 0.6949(3) 0.39674(18) 0.0538(9) Uani . . 1.000
    C C11A 0.6807(3) 0.8841(3) 0.37234(19) 0.0649(11) Uani . . 1.000
    C C12A 0.5841(4) 0.9068(3) 0.2930(2) 0.0778(12) Uani . . 1.000
    O O5B 0.4012(2) 0.5021(2) 0.41180(12) 0.0781(8) Uani . . 1.000
    O O6B 0.4292(2) 0.1793(2) 0.24830(12) 0.0734(8) Uani . . 1.000
    O O7B 0.3404(2) 0.7627(2) 0.47626(12) 0.0757(8) Uani . . 1.000
    O O8B 0.2062(2) 0.7323(2) 0.33296(11) 0.0615(7) Uani . . 1.000
    N N3B 0.3194(2) 0.3572(2) 0.22398(13) 0.0472(7) Uani . . 1.000
    N N4B 0.2769(2) 0.4843(2) 0.26183(13) 0.0474(7) Uani . . 1.000
    C C13B 0.3189(3) 0.5460(3) 0.34960(16) 0.0483(9) Uani . . 1.000
    C C14B 0.3933(4) 0.3432(3) 0.37963(18) 0.0704(11) Uani . . 1.000
    C C15B 0.3850(3) 0.2857(3) 0.27812(17) 0.0536(9) Uani . . 1.000
    C C16B 0.2910(3) 0.3093(3) 0.12345(15) 0.0423(8) Uani . . 1.000
    C C17B 0.3345(3) 0.4229(3) 0.08030(17) 0.0526(9) Uani . . 1.000
    C C18B 0.3045(3) 0.3784(4) -0.01600(18) 0.0618(11) Uani . . 1.000
    C C19B 0.2330(3) 0.2206(3) -0.06714(17) 0.0590(10) Uani . . 1.000
    C C20B 0.1896(3) 0.1073(3) -0.02371(18) 0.0611(10) Uani . . 1.000
    C C21B 0.2172(3) 0.1515(3) 0.07198(17) 0.0546(9) Uani . . 1.000
    C C22B 0.2899(3) 0.6925(3) 0.39472(17) 0.0522(9) Uani . . 1.000
    C C23B 0.1793(3) 0.8789(3) 0.36856(19) 0.0650(11) Uani . . 1.000
    C C24B 0.0808(3) 0.8990(3) 0.2889(2) 0.0775(12) Uani . . 1.000
    H H2A1 0.80160 0.27820 0.39260 0.0920 Uiso calc R 1.000
    H H2A2 0.98330 0.33580 0.41530 0.0920 Uiso calc R 1.000
    H H5A 0.56050 0.20300 0.10020 0.0630 Uiso calc R 1.000
    H H6A 0.51290 0.12080 -0.06110 0.0710 Uiso calc R 1.000
    H H7A 0.71450 0.18480 -0.13000 0.0700 Uiso calc R 1.000
    H H8A 0.96490 0.32670 -0.04020 0.0700 Uiso calc R 1.000
    H H9A 1.01380 0.41210 0.12100 0.0650 Uiso calc R 1.000
    H H11A 0.77990 0.97130 0.39730 0.0780 Uiso calc R 1.000
    H H11B 0.62810 0.87900 0.42190 0.0780 Uiso calc R 1.000
    H H12A 0.64050 0.91920 0.24650 0.1170 Uiso calc R 1.000
    H H12B 0.55990 0.99950 0.31520 0.1170 Uiso calc R 1.000
    H H12C 0.48950 0.81640 0.26630 0.1170 Uiso calc R 1.000
    H H14A 0.30240 0.27520 0.39190 0.0850 Uiso calc R 1.000
    H H14B 0.48420 0.33410 0.41520 0.0850 Uiso calc R 1.000
    H H17B 0.38380 0.52880 0.11560 0.0630 Uiso calc R 1.000
    H H18B 0.33210 0.45420 -0.04610 0.0740 Uiso calc R 1.000
    H H19B 0.21390 0.19040 -0.13190 0.0710 Uiso calc R 1.000
    H H20B 0.14180 0.00130 -0.05890 0.0730 Uiso calc R 1.000
    H H21B 0.18650 0.07580 0.10180 0.0660 Uiso calc R 1.000
    H H23A 0.27740 0.96760 0.39330 0.0780 Uiso calc R 1.000
    H H23B 0.12680 0.87300 0.41810 0.0780 Uiso calc R 1.000
    H H24A 0.13650 0.91110 0.24200 0.1160 Uiso calc R 1.000
    H H24B 0.05550 0.99110 0.31050 0.1160 Uiso calc R 1.000
    H H24C -0.01310 0.80770 0.26270 0.1160 Uiso calc R 1.000
loop_
    _atom_site_aniso_label
    _atom_site_aniso_U_11
    _atom_site_aniso_U_22
    _atom_site_aniso_U_33
    _atom_site_aniso_U_12
    _atom_site_aniso_U_13
    _atom_site_aniso_U_23
    O1A 0.1398(19) 0.0665(13) 0.0441(12) 0.0626(14) -0.0008(11) 0.0092(10)
    O2A 0.149(2) 0.0725(14) 0.0581(13) 0.0775(15) 0.0200(12) 0.0185(11)
    O3A 0.1091(16) 0.0733(14) 0.0425(12) 0.0502(13) 0.0084(10) 0.0023(10)
    O4A 0.0855(13) 0.0551(12) 0.0523(11) 0.0435(11) 0.0094(9) 0.0070(9)
    N1A 0.0726(14) 0.0467(12) 0.0389(12) 0.0355(11) 0.0130(10) 0.0119(10)
    N2A 0.0628(13) 0.0466(13) 0.0433(13) 0.0308(11) 0.0118(10) 0.0078(10)
    C1A 0.0688(17) 0.0472(16) 0.0420(16) 0.0269(14) 0.0091(12) 0.0114(13)
    C2A 0.130(3) 0.0616(19) 0.0494(18) 0.0566(19) 0.0152(16) 0.0158(15)
    C3A 0.089(2) 0.0500(17) 0.0475(17) 0.0387(16) 0.0135(14) 0.0171(14)
    C4A 0.0540(15) 0.0418(14) 0.0389(14) 0.0270(12) 0.0097(11) 0.0109(11)
    C5A 0.0491(15) 0.0557(17) 0.0525(16) 0.0221(13) 0.0155(12) 0.0116(13)
    C6A 0.0495(16) 0.0674(18) 0.0533(17) 0.0251(14) 0.0037(13) 0.0080(14)
    C7A 0.077(2) 0.0672(19) 0.0397(15) 0.0435(16) 0.0124(14) 0.0117(14)
    C8A 0.0625(17) 0.0724(19) 0.0577(18) 0.0366(15) 0.0271(14) 0.0264(15)
    C9A 0.0483(15) 0.0568(17) 0.0581(17) 0.0235(13) 0.0114(12) 0.0156(14)
    C10A 0.0669(17) 0.0499(16) 0.0464(16) 0.0282(14) 0.0140(13) 0.0096(13)
    C11A 0.0750(19) 0.0528(17) 0.0652(19) 0.0331(15) 0.0164(15) 0.0033(14)
    C12A 0.098(2) 0.078(2) 0.077(2) 0.0574(19) 0.0208(17) 0.0264(18)
    O5B 0.1242(17) 0.0720(14) 0.0437(11) 0.0611(13) -0.0019(10) 0.0102(10)
    O6B 0.1116(16) 0.0736(14) 0.0603(13) 0.0652(13) 0.0217(11) 0.0245(11)
    O7B 0.1060(16) 0.0771(14) 0.0410(11) 0.0505(13) 0.0045(10) 0.0002(10)
    O8B 0.0810(13) 0.0600(12) 0.0489(11) 0.0438(11) 0.0083(9) 0.0084(9)
    N3B 0.0641(13) 0.0467(12) 0.0399(12) 0.0330(11) 0.0126(10) 0.0134(10)
    N4B 0.0577(13) 0.0451(12) 0.0418(12) 0.0283(11) 0.0086(9) 0.0077(10)
    C13B 0.0578(16) 0.0470(15) 0.0394(15) 0.0233(13) 0.0056(12) 0.0110(12)
    C14B 0.111(2) 0.0634(19) 0.0514(17) 0.0511(18) 0.0157(15) 0.0216(15)
    C15B 0.0681(17) 0.0512(16) 0.0485(16) 0.0303(14) 0.0134(13) 0.0176(14)
    C16B 0.0453(14) 0.0443(15) 0.0402(14) 0.0239(12) 0.0109(11) 0.0083(12)
    C17B 0.0541(15) 0.0503(16) 0.0542(17) 0.0209(13) 0.0102(12) 0.0174(14)
    C18B 0.0666(18) 0.081(2) 0.0532(17) 0.0378(17) 0.0191(14) 0.0312(16)
    C19B 0.0553(17) 0.083(2) 0.0397(15) 0.0378(16) 0.0083(12) 0.0067(16)
    C20B 0.0577(17) 0.0594(18) 0.0550(18) 0.0253(15) 0.0054(13) -0.0013(15)
    C21B 0.0563(16) 0.0498(16) 0.0551(17) 0.0231(14) 0.0108(12) 0.0089(14)
    C22B 0.0593(16) 0.0550(17) 0.0440(16) 0.0280(14) 0.0106(12) 0.0105(13)
    C23B 0.078(2) 0.0525(17) 0.0672(19) 0.0377(15) 0.0175(15) 0.0060(14)
    C24B 0.098(2) 0.078(2) 0.084(2) 0.0613(19) 0.0261(18) 0.0335(18)
_geom_special_details
;
Bond distances, angles <i>etc</i>. have been calculated using the rounded
fractional coordinates. All su's are estimated from the variances of the
(full) variance-covariance matrix. The cell e.s.d.'s are taken into account in
the estimation of distances, angles and torsion angles
;
loop_
    _geom_bond_atom_site_label_1
    _geom_bond_atom_site_label_2
    _geom_bond_site_symmetry_1
    _geom_bond_site_symmetry_2
    _geom_bond_distance
    _geom_bond_publ_flag
    O1A C1A . . 1.340(3) n
    O1A C2A . . 1.427(4) n
    O2A C3A . . 1.206(4) n
    O3A C10A . . 1.199(3) n
    O4A C10A . . 1.320(3) n
    O4A C11A . . 1.462(3) n
    O5B C13B . . 1.345(3) n
    O5B C14B . . 1.423(3) n
    O6B C15B . . 1.210(3) n
    O7B C22B . . 1.195(3) n
    O8B C22B . . 1.323(3) n
    O8B C23B . . 1.462(3) n
    N1A C4A . . 1.444(3) n
    N1A C3A . . 1.365(3) n
    N1A N2A . . 1.390(3) n
    N2A C1A . . 1.272(3) n
    N3B N4B . . 1.393(3) n
    N3B C16B . . 1.446(3) n
    N3B C15B . . 1.365(3) n
    N4B C13B . . 1.265(3) n
    C1A C10A . . 1.503(4) no
    C2A C3A . . 1.491(4) no
    C4A C5A . . 1.382(4) no
    C4A C9A . . 1.374(4) no
    C5A C6A . . 1.380(3) no
    C6A C7A . . 1.372(4) no
    C7A C8A . . 1.374(4) no
    C8A C9A . . 1.380(3) no
    C11A C12A . . 1.488(4) no
    C2A H2A1 . . 0.9700 no
    C2A H2A2 . . 0.9700 no
    C5A H5A . . 0.9300 no
    C6A H6A . . 0.9300 no
    C7A H7A . . 0.9300 no
    C8A H8A . . 0.9300 no
    C9A H9A . . 0.9300 no
    C11A H11B . . 0.9700 no
    C11A H11A . . 0.9700 no
    C12A H12A . . 0.9600 no
    C12A H12B . . 0.9600 no
    C12A H12C . . 0.9600 no
    C13B C22B . . 1.503(4) no
    C14B C15B . . 1.493(4) no
    C16B C17B . . 1.375(4) no
    C16B C21B . . 1.383(4) no
    C17B C18B . . 1.383(4) no
    C18B C19B . . 1.380(4) no
    C19B C20B . . 1.376(4) no
    C20B C21B . . 1.376(4) no
    C23B C24B . . 1.489(4) no
    C14B H14A . . 0.9700 no
    C14B H14B . . 0.9700 no
    C17B H17B . . 0.9300 no
    C18B H18B . . 0.9300 no
    C19B H19B . . 0.9300 no
    C20B H20B . . 0.9300 no
    C21B H21B . . 0.9300 no
    C23B H23A . . 0.9700 no
    C23B H23B . . 0.9700 no
    C24B H24A . . 0.9600 no
    C24B H24B . . 0.9600 no
    C24B H24C . . 0.9600 no
loop_
    _geom_contact_atom_site_label_1
    _geom_contact_atom_site_label_2
    _geom_contact_distance
    _geom_contact_site_symmetry_1
    _geom_contact_site_symmetry_2
    _geom_contact_publ_flag
    O1A O3A 2.669(3) . . no
    O1A N1A 2.701(3) . . no
    O1A O1A 3.032(3) . 2_766 no
    O1A C2A 3.150(3) . 2_766 no
    O2A C9A 3.272(3) . . no
    O3A C14B 3.418(4) . 2_666 no
    O3A O1A 2.669(3) . . no
    O4A N2A 2.644(3) . . no
    O5B N3B 2.724(3) . . no
    O5B O7B 2.667(3) . . no
    O5B O5B 3.024(3) . 2_666 no
    O5B C14B 3.163(3) . 2_666 no
    O6B C21B 2.976(3) . . no
    O7B O5B 2.667(3) . . no
    O8B N4B 2.638(3) . . no
    O1A H2A2 2.5500 . 2_766 no
    O2A H24B 2.7200 . 1_645 no
    O2A H20B 2.8100 . 2_655 no
    O3A H2A2 2.6600 . 2_766 no
    O3A H11B 2.6500 . . no
    O3A H11A 2.6800 . . no
    O3A H14A 2.5900 . 2_666 no
    O5B H14B 2.5700 . 2_666 no
    O6B H12B 2.6600 . 1_545 no
    O6B H5A 2.7700 . . no
    O6B H21B 2.6500 . . no
    O7B H11B 2.9100 . . no
    O7B H23A 2.6900 . . no
    O7B H2A1 2.6200 . 2_666 no
    O7B H14B 2.6500 . 2_666 no
    O7B H23B 2.6400 . . no
    N1A O1A 2.701(3) . . no
    N2A O4A 2.644(3) . . no
    N3B O5B 2.724(3) . . no
    N4B O8B 2.638(3) . . no
    N4B H17B 2.6600 . . no
    N4B H9A 2.7700 . 1_455 no
    C2A O1A 3.150(3) . 2_766 no
    C7A C21B 3.596(4) . 2_655 no
    C8A C8A 3.562(4) . 2_765 no
    C9A O2A 3.272(3) . . no
    C14B O3A 3.418(4) . 2_666 no
    C14B O5B 3.163(3) . 2_666 no
    C18B C18B 3.544(5) . 2_665 no
    C21B O6B 2.976(3) . . no
    C21B C7A 3.596(4) . 2_655 no
    C5A H6A 3.0900 . 2_655 no
    C5A H18B 3.0400 . 2_665 no
    C7A H21B 3.0000 . 2_655 no
    C10A H23B 3.0100 . 1_655 no
    C15B H21B 2.8500 . . no
    C16B H5A 3.0200 . . no
    C16B H9A 3.0300 . 1_455 no
    C18B H8A 3.0100 . 1_455 no
    C19B H6A 3.0300 . . no
    C19B H8A 3.0200 . 1_455 no
    C21B H5A 3.0400 . . no
    C22B H11B 3.0100 . . no
    C24B H19B 3.0800 . 2_565 no
    H2A1 O7B 2.6200 . 2_666 no
    H2A2 O3A 2.6600 . 2_766 no
    H2A2 O1A 2.5500 . 2_766 no
    H5A O6B 2.7700 . . no
    H5A C16B 3.0200 . . no
    H5A C21B 3.0400 . . no
    H6A C5A 3.0900 . 2_655 no
    H6A C19B 3.0300 . . no
    H7A H12C 2.5800 . 2_665 no
    H7A H24A 2.5400 . 2_665 no
    H8A C18B 3.0100 . 1_655 no
    H8A C19B 3.0200 . 1_655 no
    H9A N4B 2.7700 . 1_655 no
    H9A C16B 3.0300 . 1_655 no
    H11A O3A 2.6800 . . no
    H11B C22B 3.0100 . . no
    H11B O3A 2.6500 . . no
    H11B O7B 2.9100 . . no
    H12A H19B 2.5900 . 2_665 no
    H12B O6B 2.6600 . 1_565 no
    H12C H7A 2.5800 . 2_665 no
    H14A O3A 2.5900 . 2_666 no
    H14B O5B 2.5700 . 2_666 no
    H14B O7B 2.6500 . 2_666 no
    H17B N4B 2.6600 . . no
    H18B C5A 3.0400 . 2_665 no
    H19B C24B 3.0800 . 2_565 no
    H19B H12A 2.5900 . 2_665 no
    H19B H24C 2.5200 . 2_565 no
    H20B O2A 2.8100 . 2_655 no
    H21B O6B 2.6500 . . no
    H21B C15B 2.8500 . . no
    H21B C7A 3.0000 . 2_655 no
    H23A O7B 2.6900 . . no
    H23B O7B 2.6400 . . no
    H23B C10A 3.0100 . 1_455 no
    H24A H7A 2.5400 . 2_665 no
    H24B O2A 2.7200 . 1_465 no
    H24C H19B 2.5200 . 2_565 no
loop_
    _geom_angle_atom_site_label_1
    _geom_angle_atom_site_label_2
    _geom_angle_atom_site_label_3
    _geom_angle_site_symmetry_1
    _geom_angle_site_symmetry_2
    _geom_angle_site_symmetry_3
    _geom_angle
    _geom_angle_publ_flag
    C1A O1A C2A . . . 114.7(2) n
    C10A O4A C11A . . . 116.1(2) n
    C13B O5B C14B . . . 114.6(2) n
    C22B O8B C23B . . . 116.02(19) n
    C3A N1A C4A . . . 121.4(2) n
    N2A N1A C3A . . . 123.2(2) n
    N2A N1A C4A . . . 115.21(19) n
    N1A N2A C1A . . . 116.5(2) n
    N4B N3B C16B . . . 114.74(19) n
    C15B N3B C16B . . . 122.9(2) n
    N4B N3B C15B . . . 122.32(19) n
    N3B N4B C13B . . . 117.6(2) n
    O1A C1A N2A . . . 126.9(3) n
    O1A C1A C10A . . . 112.7(2) n
    N2A C1A C10A . . . 120.1(2) n
    O1A C2A C3A . . . 114.0(2) n
    N1A C3A C2A . . . 114.7(2) n
    O2A C3A C2A . . . 121.8(3) n
    O2A C3A N1A . . . 123.5(2) n
    C5A C4A C9A . . . 121.1(2) no
    N1A C4A C5A . . . 119.4(2) n
    N1A C4A C9A . . . 119.5(2) n
    C4A C5A C6A . . . 119.0(3) no
    C5A C6A C7A . . . 120.0(3) no
    C6A C7A C8A . . . 120.7(2) no
    C7A C8A C9A . . . 119.8(3) no
    C4A C9A C8A . . . 119.4(3) no
    O3A C10A O4A . . . 125.7(3) n
    O3A C10A C1A . . . 122.2(3) n
    O4A C10A C1A . . . 112.1(2) n
    O4A C11A C12A . . . 107.0(2) n
    C3A C2A H2A1 . . . 109.00 no
    C3A C2A H2A2 . . . 109.00 no
    O1A C2A H2A2 . . . 109.00 no
    O1A C2A H2A1 . . . 109.00 no
    H2A1 C2A H2A2 . . . 108.00 no
    C6A C5A H5A . . . 121.00 no
    C4A C5A H5A . . . 120.00 no
    C5A C6A H6A . . . 120.00 no
    C7A C6A H6A . . . 120.00 no
    C8A C7A H7A . . . 120.00 no
    C6A C7A H7A . . . 120.00 no
    C9A C8A H8A . . . 120.00 no
    C7A C8A H8A . . . 120.00 no
    C4A C9A H9A . . . 120.00 no
    C8A C9A H9A . . . 120.00 no
    C12A C11A H11A . . . 110.00 no
    C12A C11A H11B . . . 110.00 no
    O4A C11A H11A . . . 110.00 no
    O4A C11A H11B . . . 110.00 no
    H11A C11A H11B . . . 109.00 no
    H12B C12A H12C . . . 109.00 no
    C11A C12A H12A . . . 110.00 no
    C11A C12A H12B . . . 109.00 no
    C11A C12A H12C . . . 109.00 no
    H12A C12A H12B . . . 109.00 no
    H12A C12A H12C . . . 110.00 no
    O5B C13B N4B . . . 127.0(2) n
    O5B C13B C22B . . . 112.3(2) n
    N4B C13B C22B . . . 120.5(2) n
    O5B C14B C15B . . . 114.3(2) n
    O6B C15B N3B . . . 124.3(2) n
    O6B C15B C14B . . . 120.6(2) n
    N3B C15B C14B . . . 115.0(2) n
    N3B C16B C17B . . . 119.1(2) n
    N3B C16B C21B . . . 119.9(2) n
    C17B C16B C21B . . . 121.0(2) no
    C16B C17B C18B . . . 119.4(3) no
    C17B C18B C19B . . . 119.5(3) no
    C18B C19B C20B . . . 120.9(2) no
    C19B C20B C21B . . . 119.7(3) no
    C16B C21B C20B . . . 119.5(2) no
    O7B C22B O8B . . . 125.9(3) n
    O7B C22B C13B . . . 122.5(2) n
    O8B C22B C13B . . . 111.6(2) n
    O8B C23B C24B . . . 107.2(2) n
    O5B C14B H14A . . . 109.00 no
    O5B C14B H14B . . . 109.00 no
    C15B C14B H14A . . . 109.00 no
    C15B C14B H14B . . . 109.00 no
    H14A C14B H14B . . . 108.00 no
    C16B C17B H17B . . . 120.00 no
    C18B C17B H17B . . . 120.00 no
    C17B C18B H18B . . . 120.00 no
    C19B C18B H18B . . . 120.00 no
    C18B C19B H19B . . . 120.00 no
    C20B C19B H19B . . . 120.00 no
    C19B C20B H20B . . . 120.00 no
    C21B C20B H20B . . . 120.00 no
    C16B C21B H21B . . . 120.00 no
    C20B C21B H21B . . . 120.00 no
    O8B C23B H23A . . . 110.00 no
    O8B C23B H23B . . . 110.00 no
    C24B C23B H23A . . . 110.00 no
    C24B C23B H23B . . . 110.00 no
    H23A C23B H23B . . . 109.00 no
    C23B C24B H24A . . . 109.00 no
    C23B C24B H24B . . . 110.00 no
    C23B C24B H24C . . . 109.00 no
    H24A C24B H24B . . . 109.00 no
    H24A C24B H24C . . . 109.00 no
    H24B C24B H24C . . . 110.00 no
loop_
    _geom_torsion_atom_site_label_1
    _geom_torsion_atom_site_label_2
    _geom_torsion_atom_site_label_3
    _geom_torsion_atom_site_label_4
    _geom_torsion_site_symmetry_1
    _geom_torsion_site_symmetry_2
    _geom_torsion_site_symmetry_3
    _geom_torsion_site_symmetry_4
    _geom_torsion
    _geom_torsion_publ_flag
    C2A O1A C1A N2A . . . . -24.5(4) no
    C2A O1A C1A C10A . . . . 161.4(3) no
    C1A O1A C2A C3A . . . . 36.4(4) no
    C11A O4A C10A O3A . . . . 3.7(4) no
    C11A O4A C10A C1A . . . . -174.9(2) no
    C10A O4A C11A C12A . . . . -180.0(3) no
    C13B O5B C14B C15B . . . . 35.2(4) no
    C14B O5B C13B N4B . . . . -22.8(4) no
    C14B O5B C13B C22B . . . . 162.3(2) no
    C22B O8B C23B C24B . . . . -178.7(2) no
    C23B O8B C22B C13B . . . . -176.4(2) no
    C23B O8B C22B O7B . . . . 2.4(4) no
    N2A N1A C3A O2A . . . . 179.0(3) no
    N2A N1A C3A C2A . . . . 1.0(4) no
    C4A N1A N2A C1A . . . . -171.4(2) no
    C3A N1A C4A C9A . . . . -78.9(3) no
    N2A N1A C4A C5A . . . . -73.3(3) no
    C4A N1A C3A O2A . . . . 4.0(4) no
    C4A N1A C3A C2A . . . . -174.0(2) no
    C3A N1A N2A C1A . . . . 13.3(3) no
    N2A N1A C4A C9A . . . . 105.7(3) no
    C3A N1A C4A C5A . . . . 102.1(3) no
    N1A N2A C1A O1A . . . . -1.0(4) no
    N1A N2A C1A C10A . . . . 172.8(2) no
    C15B N3B N4B C13B . . . . 8.9(3) no
    C16B N3B N4B C13B . . . . -170.1(2) no
    N4B N3B C15B C14B . . . . 5.8(4) no
    C16B N3B C15B O6B . . . . 2.0(4) no
    C16B N3B C15B C14B . . . . -175.3(2) no
    N4B N3B C16B C17B . . . . 46.1(3) no
    N4B N3B C16B C21B . . . . -132.1(3) no
    C15B N3B C16B C17B . . . . -132.8(3) no
    N4B N3B C15B O6B . . . . -176.9(2) no
    C15B N3B C16B C21B . . . . 48.9(4) no
    N3B N4B C13B O5B . . . . -0.1(4) no
    N3B N4B C13B C22B . . . . 174.4(2) no
    N2A C1A C10A O3A . . . . -172.7(3) no
    N2A C1A C10A O4A . . . . 6.0(4) no
    O1A C1A C10A O4A . . . . -179.4(2) no
    O1A C1A C10A O3A . . . . 1.9(4) no
    O1A C2A C3A O2A . . . . 156.5(3) no
    O1A C2A C3A N1A . . . . -25.5(4) no
    N1A C4A C5A C6A . . . . 179.9(2) no
    C5A C4A C9A C8A . . . . -1.3(4) no
    C9A C4A C5A C6A . . . . 0.9(4) no
    N1A C4A C9A C8A . . . . 179.7(2) no
    C4A C5A C6A C7A . . . . -0.5(4) no
    C5A C6A C7A C8A . . . . 0.4(4) no
    C6A C7A C8A C9A . . . . -0.8(4) no
    C7A C8A C9A C4A . . . . 1.2(4) no
    O5B C13B C22B O7B . . . . 2.5(4) no
    O5B C13B C22B O8B . . . . -178.7(2) no
    N4B C13B C22B O7B . . . . -172.8(3) no
    N4B C13B C22B O8B . . . . 6.0(4) no
    O5B C14B C15B O6B . . . . 155.0(3) no
    O5B C14B C15B N3B . . . . -27.5(4) no
    N3B C16B C17B C18B . . . . -178.5(3) no
    C21B C16B C17B C18B . . . . -0.3(5) no
    N3B C16B C21B C20B . . . . 179.5(3) no
    C17B C16B C21B C20B . . . . 1.3(5) no
    C16B C17B C18B C19B . . . . -0.7(5) no
    C17B C18B C19B C20B . . . . 0.8(5) no
    C18B C19B C20B C21B . . . . 0.2(5) no
    C19B C20B C21B C16B . . . . -1.2(4) no
loop_
    _geom_hbond_atom_site_label_D
    _geom_hbond_atom_site_label_H
    _geom_hbond_atom_site_label_A
    _geom_hbond_site_symmetry_A
    _geom_hbond_distance_DH
    _geom_hbond_distance_HA
    _geom_hbond_distance_DA
    _geom_hbond_angle_DHA
    _geom_hbond_publ_flag
    C2A H2A2 O1A 2_766 0.97 2.55 3.150(3) 120 yes
    C14B H14A O3A 2_666 0.97 2.59 3.418(4) 143 yes
    C14B H14B O5B 2_666 0.97 2.57 3.163(3) 120 yes
_iucr_refine_instructions_details
;
TITL RED in P-1 #2
CELL 0.71073 9.349864 9.360128 15.270736 104.0074 99.3655 107.8617
ZERR 4 0.000687 0.000805 0.001542 0.008 0.0074 0.0072
LATT 1
SFAC  C   H   N   O
UNIT   48   48   8  16
TEMP 23
L.S. 4
ACTA
BOND $H
HTAB
FMAP 2
PLAN 20
WGHT    0.068700    0.013300
FVAR       4.68033
MOLE   1
N4B   3    0.276923    0.484307    0.261826    11.00000    0.05774    0.04514 =
         0.04180    0.00769    0.00864    0.02830
O8B   4    0.206182    0.732302    0.332956    11.00000    0.08103    0.06005 =
         0.04891    0.00843    0.00832    0.04380
N1A   3    0.822803    0.364771    0.225756    11.00000    0.07258    0.04670 =
         0.03887    0.01193    0.01301    0.03550
N2A   3    0.775268    0.488217    0.262919    11.00000    0.06275    0.04658 =
         0.04330    0.00776    0.01183    0.03083
N3B   3    0.319394    0.357163    0.223980    11.00000    0.06408    0.04673 =
         0.03989    0.01339    0.01262    0.03297
O4A   4    0.704333    0.735823    0.335992    11.00000    0.08553    0.05512 =
         0.05234    0.00702    0.00943    0.04347
C18B  1    0.304453    0.378429   -0.015999    11.00000    0.06658    0.08090 =
         0.05321    0.03123    0.01907    0.03777
AFIX  43
H18B  2    0.332143    0.454236   -0.046059    11.00000   -1.20000
AFIX   0
C20B  1    0.189597    0.107323   -0.023709    11.00000    0.05773    0.05942 =
         0.05504   -0.00128    0.00539    0.02530
AFIX  43
H20B  2    0.141776    0.001310   -0.058908    11.00000   -1.20000
AFIX   0
C6A   1    0.613591    0.179198   -0.024212    11.00000    0.04954    0.06744 =
         0.05331    0.00795    0.00373    0.02507
AFIX  43
H6A   2    0.512908    0.120804   -0.061091    11.00000   -1.20000
AFIX   0
C17B  1    0.334532    0.422920    0.080304    11.00000    0.05410    0.05025 =
         0.05420    0.01740    0.01016    0.02087
AFIX  43
H17B  2    0.383788    0.528764    0.115594    11.00000   -1.20000
AFIX   0
O6B   4    0.429189    0.179284    0.248301    11.00000    0.11155    0.07363 =
         0.06030    0.02452    0.02170    0.06516
C8A   1    0.883794    0.302619   -0.011755    11.00000    0.06252    0.07244 =
         0.05769    0.02640    0.02706    0.03663
AFIX  43
H8A   2    0.964946    0.326710   -0.040196    11.00000   -1.20000
AFIX   0
C13B  1    0.318932    0.546025    0.349601    11.00000    0.05781    0.04697 =
         0.03943    0.01095    0.00559    0.02331
O2A   4    0.922778    0.179760    0.246447    11.00000    0.14850    0.07246 =
         0.05812    0.01850    0.02000    0.07748
C21B  1    0.217203    0.151469    0.071982    11.00000    0.05625    0.04979 =
         0.05511    0.00892    0.01076    0.02308
AFIX  43
H21B  2    0.186521    0.075836    0.101806    11.00000   -1.20000
AFIX   0
C9A   1    0.913163    0.352497    0.084301    11.00000    0.04829    0.05677 =
         0.05810    0.01563    0.01138    0.02348
AFIX  43
H9A   2    1.013766    0.412055    0.120971    11.00000   -1.20000
AFIX   0
C5A   1    0.641749    0.227657    0.071844    11.00000    0.04907    0.05573 =
         0.05245    0.01158    0.01552    0.02214
AFIX  43
H5A   2    0.560527    0.202988    0.100174    11.00000   -1.20000
AFIX   0
C10A  1    0.788335    0.694908    0.396737    11.00000    0.06692    0.04986 =
         0.04638    0.00959    0.01396    0.02824
C22B  1    0.289883    0.692510    0.394716    11.00000    0.05933    0.05499 =
         0.04399    0.01052    0.01061    0.02802
C4A   1    0.792396    0.313357    0.125274    11.00000    0.05397    0.04175 =
         0.03889    0.01092    0.00965    0.02700
C16B  1    0.290989    0.309321    0.123449    11.00000    0.04533    0.04428 =
         0.04024    0.00832    0.01093    0.02393
O3A   4    0.839463    0.764498    0.478666    11.00000    0.10908    0.07331 =
         0.04254    0.00225    0.00835    0.05022
O7B   4    0.340351    0.762714    0.476264    11.00000    0.10595    0.07713 =
         0.04104    0.00021    0.00447    0.05051
C1A   1    0.817872    0.549043    0.351283    11.00000    0.06881    0.04716 =
         0.04204    0.01143    0.00908    0.02687
O5B   4    0.401200    0.502074    0.411796    11.00000    0.12424    0.07200 =
         0.04365    0.01016   -0.00185    0.06115
O1A   4    0.901828    0.505310    0.412303    11.00000    0.13982    0.06650 =
         0.04408    0.00920   -0.00081    0.06260
C15B  1    0.385019    0.285719    0.278121    11.00000    0.06811    0.05121 =
         0.04853    0.01758    0.01339    0.03032
C3A   1    0.883397    0.288345    0.278575    11.00000    0.08890    0.04997 =
         0.04748    0.01712    0.01349    0.03868
C19B  1    0.232990    0.220573   -0.067145    11.00000    0.05532    0.08319 =
         0.03971    0.00666    0.00834    0.03779
AFIX  43
H19B  2    0.213916    0.190367   -0.131863    11.00000   -1.20000
AFIX   0
C11A  1    0.680719    0.884119    0.372338    11.00000    0.07500    0.05277 =
         0.06522    0.00329    0.01642    0.03314
AFIX  23
H11A  2    0.779866    0.971305    0.397256    11.00000   -1.20000
H11B  2    0.628061    0.879002    0.421863    11.00000   -1.20000
AFIX   0
C23B  1    0.179324    0.878914    0.368556    11.00000    0.07832    0.05248 =
         0.06719    0.00599    0.01747    0.03774
AFIX  23
H23A  2    0.277385    0.967591    0.393271    11.00000   -1.20000
H23B  2    0.126848    0.873046    0.418114    11.00000   -1.20000
AFIX   0
C7A   1    0.734179    0.217202   -0.065270    11.00000    0.07669    0.06724 =
         0.03968    0.01168    0.01236    0.04352
AFIX  43
H7A   2    0.714465    0.184808   -0.130021    11.00000   -1.20000
AFIX   0
C14B  1    0.393295    0.343239    0.379626    11.00000    0.11115    0.06343 =
         0.05139    0.02165    0.01573    0.05106
AFIX  23
H14A  2    0.302422    0.275158    0.391918    11.00000   -1.20000
H14B  2    0.484153    0.334138    0.415220    11.00000   -1.20000
AFIX   0
C2A   1    0.892611    0.345623    0.380064    11.00000    0.13026    0.06165 =
         0.04943    0.01582    0.01522    0.05662
AFIX  23
H2A1  2    0.801623    0.278153    0.392582    11.00000   -1.20000
H2A2  2    0.983306    0.335803    0.415347    11.00000   -1.20000
AFIX   0
C24B  1    0.080815    0.898965    0.288877    11.00000    0.09835    0.07784 =
         0.08359    0.03352    0.02608    0.06125
AFIX 137
H24A  2    0.136544    0.911062    0.241984    11.00000   -1.50000
H24B  2    0.055514    0.991102    0.310530    11.00000   -1.50000
H24C  2   -0.013142    0.807664    0.262731    11.00000   -1.50000
AFIX   0
C12A  1    0.584079    0.906825    0.293047    11.00000    0.09787    0.07818 =
         0.07673    0.02642    0.02083    0.05742
AFIX 137
H12A  2    0.640520    0.919198    0.246499    11.00000   -1.50000
H12B  2    0.559906    0.999528    0.315211    11.00000   -1.50000
H12C  2    0.489463    0.816398    0.266273    11.00000   -1.50000
MOLE   2
HKLF 4
REM  RED in P-1 #2
REM R1 =  0.0539 for   2173 Fo > 4sig(Fo)  and  0.1011 for all   4176 data
REM    327 parameters refined using      0 restraints
END
;
