# Supplementary material for: Ethyl 5-oxo-4-phenyl-5,6-di­hydro-4H-1,3,4-oxadiazine-2-carboxyl­ate
Source: Acta Crystallogr Sect E Struct Rep Online. 2014 May 17;70(Pt 6):o661. doi: 10.1107/S1600536814011106 (PMC4051085; doi:10.1107/S1600536814011106)
Supplement: Supplementary file 2 [file e-70-0o661-Isup2.hkl]

# 
# h,k,l, Fc-squared, Fo-squared, sigma(Fo-squared) and status flag 
# 
data_I
_shelx_title ' RED in P-1' 
_shelx_refln_list_code          4 
_shelx_F_calc_maximum      215.21 
_exptl_crystal_F_000       520.00 
_reflns_d_resolution_high  0.8409 
 
loop_ 
 _symmetry_equiv_pos_as_xyz 
 'x, y, z' 
 '-x, -y, -z' 
 
_cell_length_a     9.3499 
_cell_length_b     9.3601 
_cell_length_c    15.2707 
_cell_angle_alpha 104.007 
_cell_angle_beta   99.366 
_cell_angle_gamma 107.862 
 
_shelx_F_squared_multiplier     1.000 
 
loop_ 
 _refln_index_h 
 _refln_index_k 
 _refln_index_l 
 _refln_F_squared_calc 
 _refln_F_squared_meas 
 _refln_F_squared_sigma 
 _refln_observed_status 
   2   0   0    14855.76    14074.41     51.23 o 
   3   0   0       70.76       62.76      4.74 o 
   4   0   0      547.18      552.71     19.39 o 
   5   0   0        0.37        2.82      1.54 o 
   6   0   0        0.03       13.88      7.66 o 
   7   0   0       27.12       51.17     22.42 o 
   8   0   0       58.44      109.43     12.66 o 
   9   0   0        2.83        2.48      5.17 o 
  10   0   0       37.82       48.17      9.83 o 
 -10   1   0        1.06        2.47      2.06 o 
  -9   1   0       13.33       10.84      4.27 o 
  -8   1   0       52.76       77.12     10.25 o 
  -7   1   0       27.22       25.03      5.47 o 
  -6   1   0       48.65       43.36      4.05 o 
  -5   1   0      360.45      368.19     11.76 o 
  -4   1   0      114.36      118.30      6.19 o 
  -3   1   0     2841.71     2497.25     42.30 o 
  -2   1   0      874.82      784.76      8.31 o 
  -1   1   0        1.34        0.92      0.26 o 
   0   1   0     5078.44     5350.35     47.81 o 
   1   1   0        6.65        6.24      0.92 o 
   2   1   0     7763.90     7422.00     47.63 o 
   3   1   0       77.86       76.41      5.30 o 
   4   1   0      107.17      107.04      8.99 o 
   5   1   0       41.02       44.54      6.64 o 
   6   1   0        1.46        1.78      4.31 o 
   7   1   0       41.07       47.16      7.93 o 
   8   1   0        2.06        0.52      0.91 o 
   9   1   0        0.54        2.41      2.22 o 
 -10   2   0        0.64       -1.00      3.24 o 
  -9   2   0        6.73        8.69      3.72 o 
  -8   2   0       55.37       77.00     10.06 o 
  -7   2   0        0.59        1.14      1.04 o 
  -6   2   0        0.55        0.27      0.69 o 
  -5   2   0       35.99       30.64      3.76 o 
  -4   2   0     1002.70     1011.14     23.40 o 
  -3   2   0        0.00       -0.08      0.15 o 
  -2   2   0     5653.40     5352.31     27.98 o 
  -1   2   0       13.07       10.28      1.66 o 
   0   2   0     7089.31     6620.45     29.48 o 
   1   2   0        8.61        8.04      1.16 o 
   2   2   0       31.19       34.17      2.86 o 
   3   2   0        0.10        0.57      0.80 o 
   4   2   0      426.30      411.52     20.54 o 
   5   2   0       29.46       26.12      7.94 o 
   6   2   0        0.12       -0.21      1.21 o 
   7   2   0        6.21        8.52      3.60 o 
   8   2   0        0.64        0.94      3.65 o 
   9   2   0        2.23        3.20      2.51 o 
 -10   3   0       45.47       51.63      9.30 o 
  -9   3   0        0.19        1.36      1.58 o 
  -8   3   0       58.08       49.20      7.99 o 
  -7   3   0       64.14       65.49      8.46 o 
  -6   3   0      280.52      261.47     12.60 o 
  -5   3   0      721.13      682.84     21.03 o 
  -4   3   0       60.76       57.20      4.84 o 
  -3   3   0        0.90        0.87      0.80 o 
  -2   3   0     1423.04     1360.49     23.39 o 
  -1   3   0     2053.18     1886.31     30.23 o 
   0   3   0      587.39      617.03     15.38 o 
   1   3   0       64.36       57.27      4.30 o 
   2   3   0      190.93      159.51      8.14 o 
   3   3   0        1.51        0.85      0.67 o 
   4   3   0       22.95       21.04      2.90 o 
   5   3   0       10.10        8.30      1.20 o 
   6   3   0        0.05        5.97      4.36 o 
   7   3   0        0.00        0.18      3.54 o 
   8   3   0        0.07        0.11      8.07 o 
 -10   4   0       31.99       29.35      6.92 o 
  -9   4   0        0.58        3.76      2.95 o 
  -8   4   0      311.75      352.89     20.98 o 
  -7   4   0        0.03       -0.45      0.45 o 
  -6   4   0        6.14        5.76      0.72 o 
  -5   4   0        1.39        1.18      0.83 o 
  -4   4   0      620.41      686.23     20.12 o 
  -3   4   0       41.87       43.90      2.47 o 
  -2   4   0     4973.13     5072.22     60.15 o 
  -1   4   0      121.84      125.15      9.53 o 
   0   4   0      444.48      442.17     11.29 o 
   1   4   0        6.34        4.39      1.67 o 
   2   4   0      174.16      201.13     17.16 o 
   3   4   0        6.09        3.79      2.78 o 
   4   4   0        3.80        1.87      0.83 o 
   5   4   0        2.82        0.56      3.17 o 
   6   4   0       17.82       17.75      7.69 o 
   7   4   0        0.99        6.00      3.36 o 
   8   4   0        1.73        5.93      3.59 o 
 -10   5   0      272.13      317.56     23.08 o 
  -9   5   0        0.32        1.57      3.05 o 
  -8   5   0       80.43       74.60     13.53 o 
  -7   5   0       11.20        9.93      4.75 o 
  -6   5   0       24.70       18.26      6.62 o 
  -5   5   0        1.38        1.31      0.99 o 
  -4   5   0        0.94        0.90      1.32 o 
  -3   5   0      475.18      454.88     12.89 o 
  -2   5   0     3104.12     3387.96     53.81 o 
  -1   5   0       55.52       57.64      3.99 o 
   0   5   0     1135.86     1157.40     20.17 o 
   1   5   0       45.79       46.36      5.88 o 
   2   5   0       29.20       29.04      5.14 o 
   3   5   0        1.45        3.40      2.05 o 
   4   5   0        0.44        4.64      3.20 o 
   5   5   0        0.00       -2.65      2.88 o 
   6   5   0        3.78       10.56      6.19 o 
   7   5   0        0.02        1.93      3.20 o 
 -10   6   0      158.48      167.18     23.07 o 
  -9   6   0        0.54        5.56      4.32 o 
  -8   6   0        1.96        4.86      3.77 o 
  -7   6   0        2.52        2.87      1.69 o 
  -6   6   0      716.88      797.77     26.32 o 
  -5   6   0        0.00        0.20      1.00 o 
  -4   6   0       54.48       58.95      3.31 o 
  -3   6   0       26.62       31.00      6.02 o 
  -2   6   0      238.66      270.29     16.53 o 
  -1   6   0        1.46        2.04      0.54 o 
   0   6   0      206.34      240.37     12.84 o 
   1   6   0       47.39       43.78      4.38 o 
   2   6   0        5.13        3.67      1.42 o 
   3   6   0        4.63        7.21      3.01 o 
   4   6   0        2.39        2.98      3.00 o 
   5   6   0        0.04        3.42      3.37 o 
   6   6   0        3.03        5.74      4.70 o 
  -7   7   0        0.00       13.51      5.16 o 
  -6   7   0      214.76      212.82     19.77 o 
  -5   7   0       18.39       13.87      5.06 o 
  -4   7   0       29.41       25.58      4.21 o 
  -3   7   0       19.17       18.61      4.75 o 
  -2   7   0       19.25       18.92      4.62 o 
  -1   7   0       10.25        9.56      1.66 o 
   0   7   0       42.33       44.88      4.56 o 
   1   7   0        9.13        8.46      6.44 o 
   2   7   0       10.01        5.51      5.10 o 
   3   7   0        0.20        1.84      1.63 o 
   4   7   0        7.39        3.08      2.45 o 
   5   7   0        0.01        6.20      4.63 o 
  -9   8   0        0.59       -3.73      4.35 o 
  -8   8   0       36.96       60.11     17.00 o 
  -7   8   0        2.34       -4.24      6.97 o 
  -6   8   0       55.61       68.79     11.35 o 
  -5   8   0        1.53        0.08      2.16 o 
  -4   8   0       17.73       16.14      3.21 o 
  -3   8   0        1.13        0.75      0.92 o 
  -2   8   0      103.33      105.89     11.79 o 
  -1   8   0       10.24       13.12      3.91 o 
   0   8   0       19.83       26.79     10.79 o 
   1   8   0        0.32       -3.82      3.82 o 
   2   8   0        0.03       -1.51      1.51 o 
   3   8   0        0.85        2.28      2.90 o 
  -8   9   0        0.82        2.91      2.86 o 
  -7   9   0       18.54       26.80     11.70 o 
  -6   9   0       15.06       24.88      6.76 o 
  -5   9   0        0.46       -0.02      2.04 o 
  -4   9   0       47.24       38.76      8.27 o 
  -3   9   0        0.09        1.12      1.18 o 
  -2   9   0        2.91        2.75      3.54 o 
  -1   9   0        0.43       -0.02      0.52 o 
   0   9   0        1.94        1.32      2.44 o 
   1   9   0        0.00        1.28      2.12 o 
   2   9   0        2.34        3.74      4.01 o 
  -7  10   0        2.67       -1.51      2.99 o 
  -6  10   0       18.00       23.89      7.41 o 
  -5  10   0        1.78        3.75      6.91 o 
  -4  10   0        0.48        5.42      5.78 o 
  -3  10   0        0.02       -2.98      3.84 o 
  -2  10   0       19.09       13.78      8.13 o 
  -1  10   0        0.00        9.33      6.72 o 
   0  10   0        4.91        5.41      5.17 o 
   0 -10   1        4.77        6.33      5.52 o 
   1 -10   1        0.30        2.94      2.19 o 
   2 -10   1        6.11        2.41      9.07 o 
   3 -10   1        2.30       -3.24      4.03 o 
   4 -10   1        2.17        0.90      6.51 o 
   5 -10   1        0.39       -1.00      2.70 o 
   6 -10   1       75.94       65.85     12.12 o 
   7 -10   1        1.90        1.65      4.95 o 
  -2  -9   1        0.51        0.74      1.82 o 
  -1  -9   1        0.00       -5.40      5.40 o 
   0  -9   1        1.46        5.17      4.70 o 
   1  -9   1        2.12        1.69      2.66 o 
   2  -9   1       26.44       31.61      5.35 o 
   3  -9   1        3.06        2.56      1.78 o 
   4  -9   1       90.95       94.18     13.15 o 
   5  -9   1        3.52        0.85      2.76 o 
   6  -9   1        5.80        5.26      2.78 o 
   7  -9   1       15.03       14.13      5.79 o 
   8  -9   1        3.87        0.58      1.55 o 
  -4  -8   1        6.35        3.04      2.37 o 
  -3  -8   1        1.27       -1.90      1.90 o 
  -2  -8   1       35.58       27.52      5.88 o 
  -1  -8   1       10.64        8.57      2.98 o 
   0  -8   1       39.38       39.98     11.59 o 
   1  -8   1       24.84       28.72     12.01 o 
   2  -8   1        0.00        0.23      1.02 o 
   3  -8   1        5.03        3.07      1.11 o 
   4  -8   1        4.04        3.63      1.81 o 
   5  -8   1        0.57       -1.45      4.25 o 
   6  -8   1       86.12       78.21     14.37 o 
   7  -8   1        0.34        6.49      4.33 o 
   8  -8   1        8.63        4.24      4.35 o 
  -5  -7   1        0.17       -0.10      0.71 o 
  -4  -7   1       28.88       22.70      5.92 o 
  -3  -7   1        0.39       -0.16      1.43 o 
  -2  -7   1       46.26       35.41      6.47 o 
  -1  -7   1       36.02       35.11      4.30 o 
   0  -7   1      229.07      236.31     10.58 o 
   1  -7   1       48.68       40.23      7.10 o 
   2  -7   1       42.26       44.99      7.34 o 
   3  -7   1       40.40       38.74      4.88 o 
   4  -7   1       38.21       35.09      4.15 o 
   5  -7   1        0.17        0.75      3.37 o 
   6  -7   1     1075.06     1100.15     60.23 o 
   7  -7   1        5.48        3.48      0.91 o 
   8  -7   1       43.57       37.51     12.57 o 
  -6  -6   1        0.05       -2.89      3.33 o 
  -5  -6   1        0.20       -2.01      2.58 o 
  -4  -6   1        0.53        1.58      2.47 o 
  -3  -6   1        7.97       12.21      3.75 o 
  -2  -6   1      354.69      352.09     19.06 o 
  -1  -6   1       62.11       60.30      7.12 o 
   0  -6   1      306.94      320.83     11.68 o 
   1  -6   1        0.89        0.44      0.38 o 
   2  -6   1      404.93      392.79     20.00 o 
   3  -6   1        6.89        4.15      1.55 o 
   4  -6   1        1.46        0.31      0.86 o 
   5  -6   1        0.01       -0.27      0.68 o 
   6  -6   1      575.38      545.34     22.14 o 
   7  -6   1       11.60        4.43      3.66 o 
   8  -6   1     1082.58     1092.22     48.82 o 
   9  -6   1        1.19        4.55      3.38 o 
  10  -6   1       74.51       75.25     15.47 o 
  -7  -5   1        0.22        0.38      3.19 o 
  -6  -5   1        1.18        2.05      3.34 o 
  -5  -5   1        0.05       -1.31      2.03 o 
  -4  -5   1       37.91       36.03      6.37 o 
  -3  -5   1       19.33       21.75      4.64 o 
  -2  -5   1       68.43       66.88      7.67 o 
  -1  -5   1       63.08       58.16     10.13 o 
   0  -5   1       11.88       19.29      4.59 o 
   1  -5   1      227.10      221.40      6.76 o 
   2  -5   1       84.99      103.06      6.66 o 
   3  -5   1      768.15      783.24     18.39 o 
   4  -5   1      197.51      178.70      9.40 o 
   5  -5   1        0.80        0.44      0.49 o 
   6  -5   1        2.21        1.01      2.07 o 
   7  -5   1       14.04       15.43      4.38 o 
   8  -5   1       93.41      106.61     11.40 o 
   9  -5   1        7.42       11.84      4.24 o 
  10  -5   1       66.09       75.55     11.14 o 
  -8  -4   1        0.00       -2.10      2.10 o 
  -7  -4   1        0.87        2.45      3.01 o 
  -6  -4   1        2.79        2.51      1.23 o 
  -5  -4   1        0.04        0.98      1.72 o 
  -4  -4   1       12.72       19.86      5.10 o 
  -3  -4   1        5.47        5.36      3.71 o 
  -2  -4   1        0.04        0.31      1.48 o 
  -1  -4   1        0.27       -0.69      1.13 o 
   0  -4   1     1520.81     1572.77    105.40 o 
   1  -4   1        7.25        6.77      2.04 o 
   2  -4   1      230.54      233.54     14.26 o 
   3  -4   1        0.82        0.43      0.27 o 
   4  -4   1       32.67       35.31      4.55 o 
   5  -4   1        2.08        1.34      2.49 o 
   6  -4   1        3.26        3.28      1.05 o 
   7  -4   1        4.23        5.83      1.90 o 
   8  -4   1      204.39      239.99     17.44 o 
   9  -4   1        0.00       -1.46      1.46 o 
  10  -4   1       32.94       32.46      7.17 o 
  -8  -3   1        2.14        2.13      1.42 o 
  -7  -3   1        0.27       -0.43      4.20 o 
  -6  -3   1        6.97        6.29      6.22 o 
  -5  -3   1       28.99       25.10      2.72 o 
  -4  -3   1      139.07      123.63     25.10 o 
  -3  -3   1        2.69        2.78      1.28 o 
  -2  -3   1      467.95      433.22     18.96 o 
  -1  -3   1       62.31       52.65      5.48 o 
   0  -3   1        0.86        2.63      0.72 o 
   1  -3   1     2867.79     2626.40     36.38 o 
   2  -3   1       34.50       39.96      1.92 o 
   3  -3   1        0.29        0.47      0.35 o 
   4  -3   1      187.18      198.80      6.38 o 
   5  -3   1      561.62      533.88     12.80 o 
   6  -3   1        0.00        0.66      0.85 o 
   7  -3   1       56.64       67.33      8.57 o 
   8  -3   1        4.21        4.61      3.40 o 
   9  -3   1        0.90        2.30      2.05 o 
  10  -3   1        0.48       -0.21      2.60 o 
  -9  -2   1        2.93       -1.04      2.69 o 
  -8  -2   1        1.96        9.62      4.03 o 
  -7  -2   1       13.56        6.63      6.72 o 
  -6  -2   1       58.01       56.07      8.31 o 
  -5  -2   1       18.00       13.83      3.84 o 
  -4  -2   1     2012.70     2006.85     26.31 o 
  -3  -2   1        6.48        7.52      2.31 o 
  -2  -2   1      838.34      799.96     15.66 o 
  -1  -2   1        8.94        8.51      1.84 o 
   0  -2   1     6789.08     6453.77     68.25 o 
   1  -2   1       10.17        9.85      1.49 o 
   2  -2   1     2399.92     2434.33     11.85 o 
   3  -2   1       59.08       54.12      2.99 o 
   4  -2   1     1828.32     1933.06     25.73 o 
   5  -2   1      117.03      111.87      5.54 o 
   6  -2   1     1073.78     1047.40     51.25 o 
   7  -2   1        0.05       -3.21      3.21 o 
   8  -2   1       71.32       68.98      9.44 o 
   9  -2   1        2.71        0.37      3.28 o 
  10  -2   1        4.78        8.47      3.95 o 
  -9  -1   1        0.61        0.82      0.80 o 
  -8  -1   1        0.19        0.77      1.65 o 
  -7  -1   1       81.02       95.39     11.15 o 
  -6  -1   1        9.51        3.63      5.24 o 
  -5  -1   1       96.39       87.22      9.03 o 
  -4  -1   1     2139.71     2160.74     70.67 o 
  -3  -1   1      130.17      122.69      4.53 o 
  -2  -1   1     9031.05     8273.46     66.38 o 
  -1  -1   1        1.94        1.91      0.87 o 
   1  -1   1        0.01        0.13      0.13 o 
   2  -1   1     2001.62     1938.98     13.31 o 
   3  -1   1     2045.68     1824.08     21.47 o 
   4  -1   1       34.10       34.15      2.94 o 
   5  -1   1      162.76      138.03      7.96 o 
   6  -1   1      333.53      404.28     19.96 o 
   7  -1   1       28.94       21.76      9.09 o 
   8  -1   1       35.51       47.89      9.99 o 
   9  -1   1        7.83        4.87      2.83 o 
  10  -1   1       12.05       23.61      6.97 o 
 -10   0   1        0.35       -0.90      2.20 o 
  -9   0   1        1.82       -0.31      0.84 o 
  -8   0   1       83.91      107.86     12.68 o 
  -7   0   1       21.16       20.61      4.91 o 
  -6   0   1      129.18      130.61     17.47 o 
  -5   0   1        0.71        0.42      0.44 o 
  -4   0   1      644.78      676.88     10.66 o 
  -3   0   1        3.61        2.42      0.58 o 
  -2   0   1     7693.92     7250.43     51.93 o 
  -1   0   1        5.81        2.73      0.88 o 
   1   0   1        6.04        4.27      0.71 o 
   2   0   1     4058.21     3728.35     31.98 o 
   3   0   1       99.27       95.11      5.90 o 
   4   0   1        8.05        7.89      2.68 o 
   5   0   1        1.32        5.09      2.40 o 
   6   0   1        0.33        1.05      4.57 o 
   7   0   1       38.19       39.55      7.22 o 
   8   0   1        4.58        5.85      3.11 o 
   9   0   1        4.23       10.48      4.13 o 
  10   0   1        1.90        2.44      2.92 o 
 -10   1   1        3.40        2.26      4.15 o 
  -9   1   1       20.42       28.44      6.95 o 
  -8   1   1       30.01       45.44      7.81 o 
  -7   1   1       30.39       26.37      5.52 o 
  -6   1   1       25.79       20.41      3.03 o 
  -5   1   1      468.80      471.67     11.73 o 
  -4   1   1       33.43       34.56      2.87 o 
  -3   1   1     2656.16     2263.60     20.11 o 
  -2   1   1     1788.13     1558.58     11.68 o 
  -1   1   1        1.06        0.63      0.27 o 
   0   1   1        3.47        3.68      0.50 o 
   1   1   1        0.67        0.34      0.26 o 
   2   1   1     6969.34     6357.70     52.47 o 
   3   1   1       62.08       57.79      4.78 o 
   4   1   1      784.37      759.39     50.56 o 
   5   1   1       18.45       14.61      4.53 o 
   6   1   1       38.33       50.10      7.76 o 
   7   1   1       18.97       22.77      5.81 o 
   8   1   1       12.12       19.67      5.71 o 
   9   1   1        0.04       -0.39      2.06 o 
 -10   2   1        0.67        2.30      1.11 o 
  -9   2   1        5.07       10.12      3.92 o 
  -8   2   1      160.29      171.10     15.09 o 
  -7   2   1        0.25        1.28      1.02 o 
  -6   2   1      785.33      772.42     36.71 o 
  -5   2   1        1.76        1.23      0.83 o 
  -4   2   1      393.94      393.63      8.53 o 
  -3   2   1       36.18       29.27      2.50 o 
  -2   2   1     1719.05     1605.16     18.02 o 
  -1   2   1       63.20       50.96      2.14 o 
   0   2   1     1389.48     1253.78     13.28 o 
   1   2   1        1.17        1.28      0.60 o 
   2   2   1     3394.53     3297.42     35.99 o 
   3   2   1        0.48        0.54      0.62 o 
   4   2   1        1.95        0.72      0.66 o 
   5   2   1       22.42       18.63      6.96 o 
   6   2   1       24.01       25.01      5.91 o 
   7   2   1        2.91       -1.07      4.48 o 
   8   2   1        0.29        1.40      5.83 o 
   9   2   1        0.04       -0.72      3.36 o 
 -11   3   1        3.39        0.20      1.94 o 
 -10   3   1        6.03        1.92      3.85 o 
  -9   3   1        1.10        2.45      2.10 o 
  -8   3   1       39.59       37.33      4.76 o 
  -7   3   1       88.28       85.57      6.68 o 
  -6   3   1        5.58        6.91      2.12 o 
  -5   3   1      707.87      677.90     23.65 o 
  -4   3   1      474.15      473.12     17.66 o 
  -3   3   1       27.62       29.38      7.21 o 
  -2   3   1     1707.34     1627.67     17.28 o 
  -1   3   1     1059.67      984.84     11.06 o 
   0   3   1      167.35      151.59      4.46 o 
   1   3   1       34.28       37.62      4.53 o 
   2   3   1      525.63      592.88     16.28 o 
   3   3   1        4.68        4.44      1.14 o 
   4   3   1      487.58      426.25     14.25 o 
   5   3   1        1.52        2.18      1.43 o 
   6   3   1        0.18       -1.91      2.95 o 
   7   3   1        0.00        0.21      1.98 o 
   8   3   1        3.55        0.81      1.24 o 
 -11   4   1        1.87        0.34      1.77 o 
 -10   4   1      252.22      273.76     21.59 o 
  -9   4   1        0.52        0.62      2.71 o 
  -8   4   1      393.17      409.01     22.72 o 
  -7   4   1        0.24       -0.20      1.22 o 
  -6   4   1      388.34      405.52     26.47 o 
  -5   4   1        0.30        0.37      1.00 o 
  -4   4   1       61.15       65.05      5.47 o 
  -3   4   1       32.45       32.88      2.27 o 
  -2   4   1      271.00      304.81     11.16 o 
  -1   4   1      115.56      113.52      4.67 o 
   0   4   1      919.40     1003.37     14.70 o 
   1   4   1        1.78        1.23      0.52 o 
   2   4   1      252.12      274.93     15.08 o 
   3   4   1        0.81        1.07      0.54 o 
   4   4   1       28.52       36.58      9.59 o 
   5   4   1        0.27        2.28      2.56 o 
   6   4   1        0.03        7.23      5.67 o 
   7   4   1        1.15       -0.73      2.22 o 
 -10   5   1      182.93      220.30     27.49 o 
  -9   5   1        0.58       -0.48      1.45 o 
  -8   5   1      427.43      489.01     34.25 o 
  -7   5   1       12.96       15.24      5.58 o 
  -6   5   1        4.12        3.11      1.97 o 
  -5   5   1        0.09        0.17      0.85 o 
  -4   5   1      102.54       91.76      6.03 o 
  -3   5   1      270.88      291.77     11.68 o 
  -2   5   1     1148.59     1291.27     33.41 o 
  -1   5   1      109.98      123.83      6.00 o 
   0   5   1     2638.25     2686.13     33.29 o 
   1   5   1        1.86        0.88      0.64 o 
   2   5   1       15.55       17.32      4.10 o 
   3   5   1        1.58        2.56      3.83 o 
   4   5   1        1.63        1.00      1.57 o 
   5   5   1        0.16       -5.29      5.29 o 
   6   5   1        1.57        9.34      5.69 o 
 -10   6   1       29.27       48.28     12.51 o 
  -9   6   1        0.81        1.23      1.81 o 
  -8   6   1      349.00      362.67     27.87 o 
  -7   6   1        2.58       -0.52      1.60 o 
  -6   6   1      274.91      284.33     22.01 o 
  -5   6   1        1.17        1.61      1.62 o 
  -4   6   1      149.46      182.41      8.73 o 
  -3   6   1        7.15        4.28      2.29 o 
  -2   6   1     1159.82     1327.46     36.17 o 
  -1   6   1        3.38        3.55      1.01 o 
   0   6   1      111.73       87.17      6.18 o 
   1   6   1        6.32        6.23      2.49 o 
   2   6   1      107.46      116.21     11.50 o 
   3   6   1        0.05        0.59      2.50 o 
   4   6   1        0.10       -2.44      2.61 o 
   5   6   1        0.00       -4.26      4.26 o 
   6   6   1        0.81       -5.14      5.14 o 
  -9   7   1        6.69       14.22      7.99 o 
  -8   7   1       74.59       82.68     18.38 o 
  -7   7   1        0.55       -2.01      4.19 o 
  -6   7   1       51.22       53.06     13.21 o 
  -5   7   1       13.32        9.57      4.32 o 
  -4   7   1      120.53       89.42      7.28 o 
  -3   7   1        5.20        1.05      1.24 o 
  -2   7   1      126.61      123.93     11.81 o 
  -1   7   1        0.21        0.11      0.52 o 
   0   7   1      153.85      156.65     17.59 o 
   1   7   1        0.04        2.64      2.20 o 
   2   7   1       30.70       27.03      5.90 o 
   3   7   1        0.01        1.17      6.22 o 
   4   7   1       18.15       14.62      6.65 o 
  -9   8   1        0.63        6.61      6.51 o 
  -8   8   1       12.36       16.79      9.10 o 
  -7   8   1        4.69       17.97      9.63 o 
  -6   8   1      161.24      170.45     26.48 o 
  -5   8   1        1.13       -3.96      3.96 o 
  -4   8   1       69.46       73.78     11.76 o 
  -3   8   1        0.01        1.22      4.11 o 
  -2   8   1        1.57        1.59      0.98 o 
  -1   8   1        4.55        0.45      1.43 o 
   0   8   1       40.13       38.43     12.35 o 
   1   8   1        0.05        1.06      2.77 o 
   2   8   1       19.60       25.73      9.94 o 
   3   8   1        0.30        5.24      4.53 o 
  -8   9   1       24.25       23.51     10.73 o 
  -7   9   1        6.53       -4.41      4.68 o 
  -6   9   1       14.16       11.77      7.25 o 
  -5   9   1        0.01       -1.30      2.51 o 
  -4   9   1       17.09       21.38      9.32 o 
  -3   9   1        0.16       -4.57      4.57 o 
  -2   9   1       42.15       30.67     11.44 o 
  -1   9   1        0.36       13.39      7.58 o 
   0   9   1        0.01       -2.70      3.49 o 
   1   9   1        0.02        1.52      0.87 o 
  -7  10   1        5.45       11.48      7.84 o 
  -6  10   1        5.43        3.36      4.35 o 
  -5  10   1        0.80       -1.63      3.00 o 
  -4  10   1        2.30        7.01      6.36 o 
  -3  10   1        0.00       -2.01      3.17 o 
  -2  10   1        8.27        7.68      7.24 o 
  -1  10   1        0.03       -0.44      1.61 o 
   3 -11   2        0.00       -6.39      6.39 o 
   4 -11   2       31.03       25.53     11.35 o 
   0 -10   2        3.72        6.85      6.20 o 
   1 -10   2        1.82        0.94      5.06 o 
   2 -10   2       53.68       68.47     12.37 o 
   3 -10   2        0.94       -1.24      1.41 o 
   4 -10   2       38.98       45.36      9.59 o 
   5 -10   2        0.06       -0.03      2.93 o 
   6 -10   2       74.94       79.79     13.48 o 
   7 -10   2        1.61        2.31      2.17 o 
  -2  -9   2        5.80        1.70      2.61 o 
  -1  -9   2        0.01       -1.41      2.78 o 
   0  -9   2       39.26       54.03     15.09 o 
   1  -9   2       16.21       14.31      4.29 o 
   2  -9   2        0.47        1.40      1.33 o 
   3  -9   2        4.11        3.72      1.10 o 
   4  -9   2      121.83      118.22     15.45 o 
   5  -9   2        1.69        3.36      3.17 o 
   6  -9   2       27.24       25.76      7.44 o 
   7  -9   2       14.40       18.85      8.32 o 
   8  -9   2        0.03       -0.52      1.89 o 
  -4  -8   2        0.93       -0.77      4.25 o 
  -3  -8   2        1.18        0.45      1.18 o 
  -2  -8   2        0.36        2.01      1.95 o 
  -1  -8   2       12.80       10.71      7.05 o 
   0  -8   2        1.28        0.57      0.70 o 
   1  -8   2       16.49       22.09      4.21 o 
   2  -8   2        0.62        1.36      2.74 o 
   3  -8   2        3.03        2.58      1.51 o 
   4  -8   2        0.87       -2.25      2.25 o 
   5  -8   2        0.43        3.49      4.19 o 
   6  -8   2        9.34       11.78      6.33 o 
   7  -8   2        0.94        0.98      2.06 o 
   8  -8   2        0.27        0.90      2.61 o 
   9  -8   2        1.01        0.77      1.19 o 
  -5  -7   2        0.57        2.73      3.19 o 
  -4  -7   2       19.53       19.07      5.16 o 
  -3  -7   2        1.72        2.00      2.19 o 
  -2  -7   2       62.80       59.90      8.28 o 
  -1  -7   2       93.34      100.65      9.76 o 
   0  -7   2        3.79        4.29      1.27 o 
   1  -7   2       57.55       47.11      4.40 o 
   2  -7   2        9.88        9.85      2.44 o 
   3  -7   2       48.24       46.81      5.55 o 
   4  -7   2      772.51      796.08     44.09 o 
   5  -7   2        5.71        7.78      5.34 o 
   6  -7   2        0.05       -1.02      1.02 o 
   7  -7   2        0.34       -6.20      6.20 o 
   8  -7   2      100.62      116.44     22.35 o 
  -6  -6   2        0.57       -3.46      3.64 o 
  -5  -6   2        0.43        5.45      4.88 o 
  -4  -6   2       40.43       41.39      7.19 o 
  -3  -6   2        4.53        8.33      3.40 o 
  -2  -6   2      561.69      549.26     23.46 o 
  -1  -6   2        8.31       12.53      3.24 o 
   0  -6   2     1004.16      968.87     24.93 o 
   1  -6   2        0.29        0.56      0.48 o 
   2  -6   2      461.00      465.15     16.13 o 
   3  -6   2        0.09       -0.16      0.50 o 
   4  -6   2      343.77      326.22      8.39 o 
   5  -6   2        0.17        0.51      0.94 o 
   6  -6   2      211.42      204.97     14.09 o 
   7  -6   2        0.12       -0.20      1.83 o 
   8  -6   2      622.83      666.86     31.25 o 
   9  -6   2       10.78       10.78      5.79 o 
  10  -6   2       12.26       14.29      6.87 o 
  -7  -5   2        0.42       -1.99      1.99 o 
  -6  -5   2       14.26       22.06      8.44 o 
  -5  -5   2        0.18       -0.32      1.07 o 
  -4  -5   2       48.92       66.33      8.35 o 
  -3  -5   2       43.87       37.49      5.94 o 
  -2  -5   2      239.55      247.66     14.47 o 
  -1  -5   2       86.23       73.53      7.33 o 
   0  -5   2      676.37      686.62     45.71 o 
   1  -5   2      362.48      333.05     22.16 o 
   2  -5   2      148.23      164.05      8.55 o 
   3  -5   2      795.14      822.70     19.72 o 
   4  -5   2        0.58        0.65      0.37 o 
   5  -5   2        0.01       -0.81      0.91 o 
   6  -5   2       29.54       22.81      2.72 o 
   7  -5   2        5.70        2.73      1.97 o 
   8  -5   2        1.23        1.77      1.65 o 
   9  -5   2        1.26        6.58      3.36 o 
  10  -5   2       29.18       35.67      7.82 o 
  -8  -4   2        0.12       -0.47      3.17 o 
  -7  -4   2        1.40        1.57      2.13 o 
  -6  -4   2       21.10       27.70      6.62 o 
  -5  -4   2        0.01       -3.73      3.73 o 
  -4  -4   2       40.84       49.28     10.69 o 
  -3  -4   2        0.97        1.78      0.92 o 
  -2  -4   2      246.79      302.34     14.74 o 
  -1  -4   2        0.53        0.21      0.79 o 
   0  -4   2      287.82      304.04     21.08 o 
   1  -4   2        1.37        0.58      0.63 o 
   2  -4   2     2668.92     2619.28     27.08 o 
   3  -4   2       38.72       37.41      2.39 o 
   4  -4   2      382.18      370.04     14.98 o 
   5  -4   2        6.70        7.12      1.46 o 
   6  -4   2       35.49       37.98      3.69 o 
   7  -4   2        8.39       14.92      3.48 o 
   8  -4   2       15.96       18.33      4.71 o 
   9  -4   2        0.85        1.62      4.69 o 
  10  -4   2        1.43       -2.11      2.44 o 
  -9  -3   2        6.44        5.84      3.23 o 
  -8  -3   2        0.06        0.55      2.08 o 
  -7  -3   2        3.02        2.42      2.93 o 
  -6  -3   2       70.11       61.47     11.45 o 
  -5  -3   2       32.24       28.01      2.87 o 
  -4  -3   2        0.00        2.99      3.20 o 
  -3  -3   2        2.64        1.01      0.68 o 
  -2  -3   2      436.35      448.65     16.81 o 
  -1  -3   2      102.67       92.42      7.20 o 
   0  -3   2      207.23      203.87      9.78 o 
   1  -3   2     2539.21     2350.88     37.99 o 
   2  -3   2       14.67       18.02      1.29 o 
   3  -3   2        0.06       -0.10      0.15 o 
   4  -3   2      492.37      513.29     11.40 o 
   5  -3   2      360.00      359.23     11.03 o 
   6  -3   2       26.15       27.43      4.26 o 
   7  -3   2       19.94       25.49      4.60 o 
   8  -3   2       42.24       54.95      8.43 o 
   9  -3   2        1.09       -2.08      2.91 o 
  10  -3   2       16.71       16.78      5.50 o 
  -9  -2   2        1.95        1.47      4.25 o 
  -8  -2   2        1.61        5.54      2.72 o 
  -7  -2   2        6.10        6.59      2.94 o 
  -6  -2   2       56.38       56.46      8.26 o 
  -5  -2   2        1.14        1.34      1.04 o 
  -4  -2   2     1203.20     1166.03     19.50 o 
  -3  -2   2        0.95        0.82      1.05 o 
  -2  -2   2      939.04      935.59     33.80 o 
  -1  -2   2        1.41        0.54      1.17 o 
   0  -2   2     1026.67     1016.65     24.89 o 
   1  -2   2       75.89       73.99      2.41 o 
   2  -2   2     8631.29     8534.11     31.56 o 
   3  -2   2      150.72      145.92      4.70 o 
   4  -2   2       14.22       22.18      2.26 o 
   5  -2   2      109.67      111.26      6.47 o 
   6  -2   2      262.49      282.32     18.52 o 
   7  -2   2        1.61        2.29      1.01 o 
   8  -2   2        6.55        4.83      5.80 o 
   9  -2   2        4.86        1.05      3.29 o 
  10  -2   2        0.73       -1.33      1.45 o 
 -10  -1   2        5.09       12.67      5.07 o 
  -9  -1   2        0.34        4.65      2.46 o 
  -8  -1   2       20.12       18.28      5.33 o 
  -7  -1   2      130.77      170.46     14.87 o 
  -6  -1   2       75.73       59.89      9.04 o 
  -5  -1   2       64.45       55.87      4.84 o 
  -4  -1   2     1150.49     1175.78     17.43 o 
  -3  -1   2      203.77      194.70      6.42 o 
  -2  -1   2    46314.55    45121.69    144.58 o 
  -1  -1   2        0.44        0.55      0.30 o 
   0  -1   2     7414.57     7050.81     51.38 o 
   1  -1   2        6.01        5.94      0.69 o 
   2  -1   2      674.04      626.63      8.18 o 
   3  -1   2      824.71      782.52     12.94 o 
   4  -1   2       78.94       78.38      4.60 o 
   5  -1   2       36.78       35.35      3.18 o 
   6  -1   2      397.23      459.15     21.79 o 
   7  -1   2        6.79        5.14      2.41 o 
   8  -1   2      142.61      155.40     15.19 o 
   9  -1   2        0.01       -0.53      1.52 o 
  10  -1   2       13.75       10.27      4.37 o 
 -10   0   2        2.04       -1.23      1.23 o 
  -9   0   2        2.72        6.14      3.22 o 
  -8   0   2       39.00       46.29      8.08 o 
  -7   0   2        8.82        7.68      3.38 o 
  -6   0   2       18.85       18.25      2.79 o 
  -5   0   2        0.11        0.38      0.44 o 
  -4   0   2       18.29       18.30      2.18 o 
  -3   0   2       24.86       20.67      1.94 o 
  -2   0   2       13.21       11.50      1.14 o 
  -1   0   2        9.96        7.85      1.04 o 
   0   0   2       68.99       74.88      2.12 o 
   1   0   2       21.39       19.09      1.27 o 
   2   0   2      749.73      691.05     13.94 o 
   3   0   2      151.01      151.52      4.94 o 
   4   0   2      606.33      657.02     22.24 o 
   5   0   2        0.14       -0.42      0.59 o 
   6   0   2      249.32      268.80     17.62 o 
   7   0   2       26.86       29.19      6.18 o 
   8   0   2        2.11        2.97      2.21 o 
   9   0   2        0.25        0.74      4.52 o 
 -10   1   2        1.62       -1.34      1.34 o 
  -9   1   2       40.67       49.46      8.91 o 
  -8   1   2       99.21      138.89     13.88 o 
  -7   1   2       37.02       31.90      3.43 o 
  -6   1   2        3.84        2.40      0.75 o 
  -5   1   2      386.51      344.98     11.56 o 
  -4   1   2       70.96       66.96      4.01 o 
  -3   1   2     1893.94     1621.15     17.68 o 
  -2   1   2     1254.07     1224.60     10.89 o 
  -1   1   2        0.24        0.35      0.26 o 
   0   1   2     4524.11     4485.79     21.34 o 
   1   1   2        8.24        7.76      1.01 o 
   2   1   2      824.52      861.43     10.75 o 
   3   1   2       17.65       17.08      1.53 o 
   4   1   2      430.40      415.47     36.46 o 
   5   1   2       11.24        8.83      4.27 o 
   6   1   2       36.73       45.13      7.51 o 
   7   1   2        1.18        5.93      2.54 o 
   8   1   2       56.31       64.12     10.50 o 
   9   1   2        0.00       -0.02      2.24 o 
 -10   2   2       10.99        5.94      2.68 o 
  -9   2   2        0.18       -0.72      1.30 o 
  -8   2   2      427.74      484.96     26.26 o 
  -7   2   2        0.01       -0.49      0.79 o 
  -6   2   2      306.57      338.40     11.34 o 
  -5   2   2       33.04       29.40      3.00 o 
  -4   2   2      112.80      117.67      5.24 o 
  -3   2   2       52.07       43.90      2.35 o 
  -2   2   2     4414.04     4546.57     37.51 o 
  -1   2   2      129.03      119.22      3.72 o 
   0   2   2      364.34      377.95      7.56 o 
   1   2   2       14.40       15.29      1.80 o 
   2   2   2      628.01      612.28     27.19 o 
   3   2   2        0.15        0.51      0.81 o 
   4   2   2        8.76        9.55      1.40 o 
   5   2   2       10.19       16.68      6.78 o 
   6   2   2       33.21       31.66     10.03 o 
   7   2   2        0.13        1.71      1.66 o 
   8   2   2        0.51        1.88      2.16 o 
 -11   3   2        2.86        1.20      1.87 o 
 -10   3   2        1.46        0.57      2.30 o 
  -9   3   2        2.25        4.19      2.47 o 
  -8   3   2        0.90        0.05      0.84 o 
  -7   3   2      106.16      105.79      6.63 o 
  -6   3   2      305.70      345.30     10.54 o 
  -5   3   2      555.92      545.93     14.11 o 
  -4   3   2     2005.76     1968.97     86.88 o 
  -3   3   2        0.15       -0.20      0.94 o 
  -2   3   2      723.35      673.64     13.42 o 
  -1   3   2      333.11      311.03      6.43 o 
   0   3   2       75.95       82.64      4.33 o 
   1   3   2       23.32       21.49      2.62 o 
   2   3   2      565.42      584.88     26.98 o 
   3   3   2        0.64        0.22      0.70 o 
   4   3   2        8.41        6.71      1.59 o 
   5   3   2        0.00        2.12      0.98 o 
   6   3   2       10.32       12.32      6.30 o 
   7   3   2        0.02        0.99      6.90 o 
   8   3   2        0.11       -0.11      2.00 o 
 -11   4   2        0.15        0.12      1.28 o 
 -10   4   2      276.98      315.55     23.17 o 
  -9   4   2        0.07       -0.36      2.42 o 
  -8   4   2       95.97       89.97     15.24 o 
  -7   4   2        1.10        0.30      1.61 o 
  -6   4   2       77.72       92.72      9.67 o 
  -5   4   2       24.32       28.08      4.32 o 
  -4   4   2     3712.10     4507.78     69.07 o 
  -3   4   2        7.98        5.51      1.38 o 
  -2   4   2     3089.83     3268.26     33.91 o 
  -1   4   2       41.75       41.76      3.16 o 
   0   4   2        2.56        7.63      1.54 o 
   1   4   2        5.14        5.42      1.79 o 
   2   4   2       28.38       33.71      5.54 o 
   3   4   2        0.11        0.46      1.11 o 
   4   4   2       81.79      118.87     17.04 o 
   5   4   2        0.93        0.18      2.40 o 
   6   4   2       38.27       47.16     12.77 o 
   7   4   2        0.01       -0.33      2.00 o 
 -10   5   2        1.14        5.17      4.16 o 
  -9   5   2        6.04        8.72      4.65 o 
  -8   5   2       44.04       64.84     12.72 o 
  -7   5   2        8.95        6.73      3.58 o 
  -6   5   2        8.12        9.49      2.65 o 
  -5   5   2        0.01       -0.52      2.24 o 
  -4   5   2       23.71       22.72      4.16 o 
  -3   5   2       70.23       67.29      3.98 o 
  -2   5   2      381.17      420.10     25.46 o 
  -1   5   2       18.99       18.47      2.26 o 
   0   5   2        3.21        9.50      2.15 o 
   1   5   2        0.13        0.45      2.90 o 
   2   5   2       63.56       57.67      7.75 o 
   3   5   2        0.02        0.36      1.03 o 
   4   5   2       38.18       55.73     12.54 o 
   5   5   2        0.04       -1.64      2.42 o 
   6   5   2       20.70       30.66     10.42 o 
 -10   6   2       57.26       61.93     13.78 o 
  -9   6   2        1.46        1.33      1.18 o 
  -8   6   2        9.82        6.13      4.55 o 
  -7   6   2        1.81        2.12      1.29 o 
  -6   6   2       39.66       39.01      6.52 o 
  -5   6   2        5.10        4.15      1.55 o 
  -4   6   2       19.43       18.71      1.56 o 
  -3   6   2       16.39       16.48      3.77 o 
  -2   6   2       29.41       28.16      4.85 o 
  -1   6   2        1.03        3.84      1.14 o 
   0   6   2      117.48      102.03     17.21 o 
   1   6   2        7.47        3.32      3.62 o 
   2   6   2      137.54      120.31     12.18 o 
   3   6   2        0.14       -0.89      1.47 o 
   4   6   2       11.96        9.53      4.65 o 
   5   6   2        0.04       -3.94      3.94 o 
 -10   7   2        1.45        3.23      3.93 o 
  -9   7   2       10.92       16.77      8.83 o 
  -8   7   2       68.00       49.93     14.08 o 
  -7   7   2        0.49        2.97      5.04 o 
  -6   7   2       96.33      110.96     20.07 o 
  -5   7   2        0.34        0.05      1.90 o 
  -4   7   2      100.97      103.24     18.86 o 
  -3   7   2        4.06        7.57      4.52 o 
  -2   7   2      143.23      127.43     20.68 o 
  -1   7   2        3.08        5.63      1.77 o 
   0   7   2        0.26        0.16      1.06 o 
   1   7   2        2.02       -0.43      2.14 o 
   2   7   2       18.16       11.58      3.92 o 
   3   7   2        0.48        0.46      2.28 o 
   4   7   2        3.67        2.10      3.29 o 
  -9   8   2        0.00        1.56      2.85 o 
  -8   8   2       58.49       63.66     17.40 o 
  -7   8   2        0.02       -5.31      5.31 o 
  -6   8   2       59.96       44.71     13.88 o 
  -5   8   2        0.28        0.20      2.90 o 
  -4   8   2        1.78       -2.78      4.73 o 
  -3   8   2        1.67        0.16      1.02 o 
  -2   8   2       60.94       59.29     15.03 o 
  -1   8   2        0.02        5.70      4.84 o 
   0   8   2        2.26        6.88      5.97 o 
   1   8   2        0.17       -4.08      4.08 o 
   2   8   2       47.71       60.33     16.00 o 
   3   8   2        1.83        9.17      6.17 o 
  -8   9   2       54.04       36.48     13.61 o 
  -7   9   2        0.18        1.81      4.29 o 
  -6   9   2        2.55        1.80      3.71 o 
  -5   9   2        2.90        2.48      3.89 o 
  -4   9   2       90.94       88.01     20.07 o 
  -3   9   2        0.72        2.47      3.31 o 
  -2   9   2       15.54        6.22      5.45 o 
  -1   9   2        2.79       -5.18      5.18 o 
   0   9   2       27.72       35.91     13.14 o 
   1   9   2        0.17        1.31      2.56 o 
  -6  10   2        3.72       -0.91      5.45 o 
  -5  10   2        0.46        4.56      4.93 o 
  -4  10   2        8.65        7.83      5.82 o 
  -3  10   2        0.35       -2.49      3.58 o 
  -2  10   2       25.10       27.93     12.16 o 
   3 -11   3        0.19        6.15      5.83 o 
   4 -11   3        0.07        1.49      4.13 o 
  -1 -10   3        0.22       -2.80      2.80 o 
   0 -10   3       39.01       69.50     11.48 o 
   1 -10   3        1.02        3.21      2.42 o 
   2 -10   3        3.18        2.66      2.62 o 
   3 -10   3        0.08        4.11      2.18 o 
   4 -10   3      149.79      157.79     19.04 o 
   5 -10   3        0.40        1.50      1.90 o 
   6 -10   3       35.04       40.78      9.81 o 
   7 -10   3        0.48        1.77      7.26 o 
  -3  -9   3        3.58        7.43      5.17 o 
  -2  -9   3        0.96       10.01      4.15 o 
  -1  -9   3        1.01        1.27      4.30 o 
   0  -9   3        5.61        1.98      1.03 o 
   1  -9   3       42.35       48.97      6.82 o 
   2  -9   3      141.54      167.90     12.74 o 
   3  -9   3        4.28        5.85      3.35 o 
   4  -9   3        4.95        2.23      7.68 o 
   5  -9   3        0.07       -0.57      3.03 o 
   6  -9   3       59.05       51.53     10.55 o 
   7  -9   3       18.80       27.58      8.12 o 
   8  -9   3        1.92        5.75      5.78 o 
  -4  -8   3        5.91        9.36      3.52 o 
  -3  -8   3        0.25       -0.11      2.81 o 
  -2  -8   3       26.51       29.12      6.08 o 
  -1  -8   3        3.91        2.06      1.76 o 
   0  -8   3        6.08        4.84      1.22 o 
   1  -8   3        1.89        1.21      1.22 o 
   2  -8   3      356.02      381.86     17.56 o 
   3  -8   3       10.08       14.85      3.38 o 
   4  -8   3     2957.12     3219.22     72.69 o 
   5  -8   3        3.76       11.99      4.81 o 
   6  -8   3      123.66      116.77     20.67 o 
   7  -8   3        0.25        0.12      2.43 o 
   8  -8   3       41.36       42.25     14.03 o 
   9  -8   3        0.98        2.88      3.90 o 
  -5  -7   3        0.92        6.14      4.56 o 
  -4  -7   3       99.01       98.57     11.69 o 
  -3  -7   3        6.67        1.07      2.83 o 
  -2  -7   3      109.52      107.33     12.88 o 
  -1  -7   3      134.91      136.83     11.51 o 
   0  -7   3        9.39        7.67      1.95 o 
   1  -7   3       53.94       48.03      3.83 o 
   2  -7   3       52.62       52.51      5.91 o 
   3  -7   3      100.95      107.04      8.41 o 
   4  -7   3     1370.53     1327.77     70.28 o 
   5  -7   3       59.01       56.47      3.91 o 
   6  -7   3     1961.17     1956.53     41.35 o 
   7  -7   3        8.45       10.99      3.63 o 
   8  -7   3        0.32       -4.47      4.47 o 
   9  -7   3        8.65       13.09      7.88 o 
  -6  -6   3       11.53       11.80      4.57 o 
  -5  -6   3        0.01       -2.14      2.66 o 
  -4  -6   3      150.95      174.10     14.64 o 
  -3  -6   3        2.27        0.34      1.27 o 
  -2  -6   3       21.02       17.92      4.22 o 
  -1  -6   3        1.75        1.67      1.56 o 
   0  -6   3        0.31        7.03      2.04 o 
   1  -6   3        0.69        0.59      0.64 o 
   2  -6   3      247.01      298.05     13.07 o 
   3  -6   3       16.26       14.38      3.63 o 
   4  -6   3       37.46       38.77      3.20 o 
   5  -6   3        0.95        0.42      0.56 o 
   6  -6   3      268.15      279.78     17.34 o 
   7  -6   3        3.62        2.14      2.55 o 
   8  -6   3       54.98       47.69      8.40 o 
   9  -6   3        9.79        9.34      3.89 o 
  10  -6   3        5.95        4.47      3.90 o 
  -7  -5   3        4.27        3.25      1.86 o 
  -6  -5   3       46.29       73.27     11.06 o 
  -5  -5   3        0.69        0.65      1.05 o 
  -4  -5   3        0.11        0.13      1.43 o 
  -3  -5   3       29.63       23.02      7.29 o 
  -2  -5   3      368.88      413.34     18.54 o 
  -1  -5   3      101.57       90.70     12.69 o 
   0  -5   3      970.79      978.95     27.93 o 
   1  -5   3      388.13      394.52     17.16 o 
   2  -5   3      295.31      295.08     11.01 o 
   3  -5   3      530.21      549.85     10.97 o 
   4  -5   3        6.24        7.65      1.16 o 
   5  -5   3        0.11        0.28      0.95 o 
   6  -5   3        0.15        1.67      0.90 o 
   7  -5   3        0.24       -0.56      0.76 o 
   8  -5   3        9.07        6.57      2.45 o 
   9  -5   3        0.32        0.96      1.80 o 
  10  -5   3        1.59       -1.18      1.18 o 
  -8  -4   3        0.00       -1.44      3.74 o 
  -7  -4   3        1.52        1.71      3.19 o 
  -6  -4   3      189.80      226.50     23.12 o 
  -5  -4   3        1.97        2.16      1.81 o 
  -4  -4   3      350.21      326.43     27.51 o 
  -3  -4   3        0.79       -0.18      0.83 o 
  -2  -4   3       28.08       38.54      5.16 o 
  -1  -4   3        0.01        0.04      0.60 o 
   0  -4   3      425.96      440.22     16.59 o 
   1  -4   3       66.93       59.60      4.43 o 
   2  -4   3       48.24       44.45      2.62 o 
   3  -4   3       65.92       64.29      3.02 o 
   4  -4   3       77.37       82.64      3.74 o 
   5  -4   3       35.37       38.13      3.50 o 
   6  -4   3       47.41       50.03      4.54 o 
   7  -4   3        6.24        6.44      2.11 o 
   8  -4   3       19.87       20.76      4.81 o 
   9  -4   3        3.17        5.18      2.06 o 
  10  -4   3        1.47        0.15      2.16 o 
  -9  -3   3       10.52       13.27      5.20 o 
  -8  -3   3       56.63       46.34      8.93 o 
  -7  -3   3        3.20        3.60      2.37 o 
  -6  -3   3      318.21      290.96     31.61 o 
  -5  -3   3       22.22       20.52      3.40 o 
  -4  -3   3       67.35       73.50      7.56 o 
  -3  -3   3        2.47        3.76      1.43 o 
  -2  -3   3       19.77       19.88      3.08 o 
  -1  -3   3      161.72      168.22      9.29 o 
   0  -3   3      225.06      217.67     14.07 o 
   1  -3   3     1557.65     1521.48     21.77 o 
   2  -3   3     3058.04     3149.27     20.52 o 
   3  -3   3        0.20        0.54      0.36 o 
   4  -3   3     1649.06     1717.26     27.08 o 
   5  -3   3      116.43      111.53      6.41 o 
   6  -3   3        6.77       11.61      2.81 o 
   7  -3   3        0.00        1.22      1.32 o 
   8  -3   3        5.00        5.34      2.87 o 
   9  -3   3        0.10        2.88      2.21 o 
  10  -3   3        0.25       -0.14      1.62 o 
  -9  -2   3        1.31        2.79      2.58 o 
  -8  -2   3       64.25       68.73     10.62 o 
  -7  -2   3        0.84       -1.01      1.01 o 
  -6  -2   3      705.74      604.04     19.42 o 
  -5  -2   3        0.61        1.46      0.85 o 
  -4  -2   3      741.78      676.20     20.24 o 
  -3  -2   3        2.41        1.49      0.76 o 
  -2  -2   3     1777.23     1846.61     21.70 o 
  -1  -2   3       30.35       32.14      3.36 o 
   0  -2   3      100.18      107.62      6.25 o 
   1  -2   3       77.17       71.10      2.89 o 
   2  -2   3      111.52      133.87      3.67 o 
   3  -2   3       77.40       76.86      3.87 o 
   4  -2   3     2106.16     2124.80     32.46 o 
   5  -2   3       37.37       44.44      4.15 o 
   6  -2   3      107.17       93.24      9.15 o 
   7  -2   3        3.81        5.18      2.51 o 
   8  -2   3        1.66       -0.19      1.28 o 
   9  -2   3        1.30        0.18      1.41 o 
  10  -2   3        3.01        2.67     11.70 o 
 -10  -1   3        5.24        6.31      2.90 o 
  -9  -1   3        0.99        1.99      2.00 o 
  -8  -1   3        2.90        2.17      1.47 o 
  -7  -1   3      154.89      173.21     15.00 o 
  -6  -1   3       69.46       69.17      6.53 o 
  -5  -1   3       73.57       56.02      4.40 o 
  -4  -1   3       29.25       23.03      2.72 o 
  -3  -1   3       87.64       80.66      3.52 o 
  -2  -1   3     9937.50     9643.03     46.70 o 
  -1  -1   3        5.01        5.18      0.75 o 
   0  -1   3     3836.66     3701.99     33.28 o 
   1  -1   3        2.61        2.83      0.64 o 
   2  -1   3     1011.20      990.48     13.58 o 
   3  -1   3      137.88      131.43      6.13 o 
   4  -1   3       39.75       45.38      4.75 o 
   5  -1   3       17.35       17.09      1.85 o 
   6  -1   3       37.01       28.33      3.23 o 
   7  -1   3        0.07        0.59      1.87 o 
   8  -1   3        2.19        0.11      1.45 o 
   9  -1   3        0.00        1.89      2.16 o 
 -10   0   3       16.49       25.07      5.44 o 
  -9   0   3        0.71       -0.93      1.64 o 
  -8   0   3       13.47       15.83      6.03 o 
  -7   0   3        0.23        0.60      1.46 o 
  -6   0   3       26.35       30.99      3.20 o 
  -5   0   3        1.27        0.61      0.58 o 
  -4   0   3       74.52       91.02      4.78 o 
  -3   0   3       62.29       58.24      3.39 o 
  -2   0   3     2340.58     2254.92     16.80 o 
  -1   0   3        0.07        0.06      0.33 o 
   0   0   3    12202.34    11028.96     58.13 o 
   1   0   3       13.91       12.93      1.25 o 
   2   0   3       55.06       61.58      3.54 o 
   3   0   3       51.39       53.28      3.87 o 
   4   0   3        0.87       -0.35      0.41 o 
   5   0   3        5.35        4.47      1.68 o 
   6   0   3       12.31       24.39      5.42 o 
   7   0   3        1.08        2.17      1.61 o 
   8   0   3       26.92       39.80      9.74 o 
   9   0   3        0.55        0.20      1.42 o 
 -10   1   3        0.84        1.71      1.64 o 
  -9   1   3       34.09       36.08      5.87 o 
  -8   1   3        3.66        0.25      1.56 o 
  -7   1   3       38.85       42.82      4.44 o 
  -6   1   3        3.11        0.58      0.73 o 
  -5   1   3      268.30      261.43      9.19 o 
  -4   1   3      428.67      456.25     11.14 o 
  -3   1   3      748.23      684.03     15.78 o 
  -2   1   3     1088.29      985.97     12.65 o 
  -1   1   3       13.63       15.27      1.43 o 
   0   1   3     2652.39     2581.13     17.81 o 
   1   1   3        0.92        1.11      0.38 o 
   2   1   3       39.28       41.33      2.80 o 
   3   1   3        3.00        4.41      0.96 o 
   4   1   3       94.43       76.84      4.30 o 
   5   1   3        0.48        0.32      1.12 o 
   6   1   3        0.01        1.03      2.65 o 
   7   1   3        2.53        1.17      3.26 o 
   8   1   3        0.08        3.44      2.23 o 
   9   1   3        0.07        0.41      1.85 o 
 -11   2   3        0.08       -2.57      2.57 o 
 -10   2   3       39.55       46.09      9.32 o 
  -9   2   3        0.42       -0.46      1.29 o 
  -8   2   3      269.51      282.00     12.33 o 
  -7   2   3        0.72        0.41      0.87 o 
  -6   2   3      273.49      228.18     10.55 o 
  -5   2   3       38.63       35.24      3.76 o 
  -4   2   3     1128.20     1036.08     18.51 o 
  -3   2   3       33.52       30.24      2.43 o 
  -2   2   3      374.75      410.77      8.15 o 
  -1   2   3       20.12       15.25      1.46 o 
   0   2   3      243.16      282.13      7.07 o 
   1   2   3       17.11       18.12      2.45 o 
   2   2   3      793.32      864.33     18.36 o 
   3   2   3        0.05       -0.19      0.57 o 
   4   2   3       13.95       11.89      2.15 o 
   5   2   3        1.70        0.38      2.69 o 
   6   2   3        4.08        3.04      2.74 o 
   7   2   3        1.99        1.24      1.79 o 
   8   2   3        4.59        3.49      2.31 o 
 -11   3   3        2.63        8.27      3.91 o 
 -10   3   3       17.91       26.55      6.93 o 
  -9   3   3        0.09        3.87      2.59 o 
  -8   3   3      173.25      181.05      9.51 o 
  -7   3   3       66.54       64.36      5.21 o 
  -6   3   3       68.68       75.76     10.19 o 
  -5   3   3      154.90      145.01     12.38 o 
  -4   3   3      663.30      720.64     14.66 o 
  -3   3   3        4.19        4.12      0.92 o 
  -2   3   3      491.63      473.66     10.01 o 
  -1   3   3       37.09       45.05      2.71 o 
   0   3   3      493.13      469.54     14.94 o 
   1   3   3        2.00        1.77      1.05 o 
   2   3   3       31.43       28.03      3.22 o 
   3   3   3        0.35        0.92      1.71 o 
   4   3   3       24.80       19.72      3.65 o 
   5   3   3        0.06        0.42      1.70 o 
   6   3   3       63.19       73.48     15.65 o 
   7   3   3        0.00       -5.41      5.41 o 
 -11   4   3        1.39       -0.04      4.10 o 
 -10   4   3        5.60       17.33      5.76 o 
  -9   4   3        0.00        2.36      2.75 o 
  -8   4   3        6.11        7.59      2.98 o 
  -7   4   3        9.45        8.06      1.70 o 
  -6   4   3      205.34      184.70     14.60 o 
  -5   4   3        5.99        5.12      2.58 o 
  -4   4   3      395.59      421.07     19.09 o 
  -3   4   3       81.04       91.48      6.47 o 
  -2   4   3     2174.99     2339.74     37.16 o 
  -1   4   3       34.58       39.75      2.97 o 
   0   4   3      273.38      270.73     16.80 o 
   1   4   3        0.90        0.74      0.97 o 
   2   4   3       41.68       40.82      9.34 o 
   3   4   3        0.13       -2.90      2.90 o 
   4   4   3        0.54       -3.80      3.80 o 
   5   4   3        1.01        1.75      1.92 o 
   6   4   3        2.40        6.73      5.44 o 
   7   4   3        0.86        2.03      2.96 o 
 -10   5   3       30.47       26.06      9.44 o 
  -9   5   3        2.71        2.45      7.65 o 
  -8   5   3       65.99       59.14      9.25 o 
  -7   5   3        3.93        1.44      1.46 o 
  -6   5   3      198.39      225.30     13.36 o 
  -5   5   3        8.65        7.26      3.36 o 
  -4   5   3     1670.64     1868.75     90.22 o 
  -3   5   3       14.60       13.25      1.94 o 
  -2   5   3       36.50       37.06      3.58 o 
  -1   5   3        5.64        5.53      1.37 o 
   0   5   3      193.74      216.71     11.54 o 
   1   5   3        0.35       -0.48      1.13 o 
   2   5   3        0.00        0.32      1.89 o 
   3   5   3        0.23       -1.31      1.70 o 
   4   5   3        1.03       -4.36      4.36 o 
   5   5   3        0.27       -3.25      3.32 o 
   6   5   3       27.87       38.67     12.41 o 
 -10   6   3       27.24       30.08     11.38 o 
  -9   6   3        0.91       -0.21      4.13 o 
  -8   6   3       13.52        7.18      5.30 o 
  -7   6   3        1.61        2.82      2.11 o 
  -6   6   3       29.88       23.61      4.15 o 
  -5   6   3        5.73        4.37      2.26 o 
  -4   6   3        9.99       12.76      2.12 o 
  -3   6   3        3.21        5.10      2.40 o 
  -2   6   3       70.23       69.09      5.99 o 
  -1   6   3        1.24        0.29      1.00 o 
   0   6   3       41.59       46.29      9.02 o 
   1   6   3        2.86        1.58      1.62 o 
   2   6   3        8.02        7.38      3.39 o 
   3   6   3        0.92        0.28      4.66 o 
   4   6   3        0.59        2.34      2.70 o 
   5   6   3        0.12        3.66      4.06 o 
 -10   7   3        0.05       -1.29      2.51 o 
  -9   7   3        4.80        8.36      6.08 o 
  -8   7   3      156.95      159.87     26.05 o 
  -7   7   3        0.00       -1.93      3.81 o 
  -6   7   3       10.95       24.11      9.53 o 
  -5   7   3        2.48       -6.64      6.64 o 
  -4   7   3        5.28       14.30      6.50 o 
  -3   7   3        1.95       -1.33      3.94 o 
  -2   7   3      263.35      243.97     28.88 o 
  -1   7   3        1.71        0.08      2.30 o 
   0   7   3      113.97      141.09     11.81 o 
   1   7   3        0.50        0.05      1.30 o 
   2   7   3       73.68       89.30     11.38 o 
   3   7   3        0.18       -1.32      4.72 o 
   4   7   3        3.97        5.09      4.52 o 
  -9   8   3        0.19        2.06      3.77 o 
  -8   8   3        3.70        3.49      3.13 o 
  -7   8   3        0.18        2.89      3.66 o 
  -6   8   3        4.49       -3.30      3.85 o 
  -5   8   3        0.42        5.55      4.18 o 
  -4   8   3      317.58      264.54     32.58 o 
  -3   8   3        8.80       21.67      9.42 o 
  -2   8   3       44.44       48.18     14.15 o 
  -1   8   3        4.67       -2.27      3.06 o 
   0   8   3        0.29        0.69      3.26 o 
   1   8   3        5.91        1.20      3.36 o 
   2   8   3        4.51        4.66      4.49 o 
  -8   9   3        9.99       -5.19      5.34 o 
  -7   9   3        0.04       -6.98      6.98 o 
  -6   9   3        3.68       -1.61      2.86 o 
  -5   9   3        0.55       -1.12      2.42 o 
  -4   9   3       51.42       54.65     16.33 o 
  -3   9   3        0.24        0.43      4.45 o 
  -2   9   3      102.59       76.13     18.85 o 
  -1   9   3        5.38        9.90      6.80 o 
   0   9   3        3.86       -7.48      7.48 o 
  -6  10   3        5.05       -0.95      2.43 o 
  -5  10   3        0.11        3.98      4.62 o 
  -4  10   3        7.15        5.95      5.29 o 
  -3  10   3        0.23       -2.36      3.56 o 
   2 -11   4        3.13       -8.42      8.42 o 
   3 -11   4        2.20       -3.17      4.24 o 
   4 -11   4        4.29        7.14      4.45 o 
  -1 -10   4        0.09       -1.38      2.26 o 
   0 -10   4       17.22       19.80      7.17 o 
   1 -10   4        0.10       -0.05      3.23 o 
   2 -10   4       70.58       65.17      8.44 o 
   3 -10   4        0.45        1.23      1.82 o 
   4 -10   4      195.48      221.42     28.99 o 
   5 -10   4        0.54        0.24      5.86 o 
   6 -10   4       30.30       43.46     10.39 o 
   7 -10   4        1.82        4.75      3.49 o 
  -3  -9   4        6.81        7.29      3.74 o 
  -2  -9   4       11.08        9.71      3.69 o 
  -1  -9   4        2.52        3.53      2.75 o 
   0  -9   4      105.02      115.24     10.69 o 
   1  -9   4       48.10       50.85      7.08 o 
   2  -9   4      140.91      113.95     10.46 o 
   3  -9   4        0.25       -1.32      1.47 o 
   4  -9   4       35.32       16.49     10.44 o 
   5  -9   4        0.80        0.82      1.19 o 
   6  -9   4       15.60       27.88     10.96 o 
   7  -9   4       11.13       23.93     10.55 o 
   8  -9   4        1.35        0.16      1.21 o 
  -4  -8   4       17.01       26.01     11.10 o 
  -3  -8   4        0.54        3.25      2.15 o 
  -2  -8   4       18.69       18.99      4.24 o 
  -1  -8   4        0.03        0.20      0.91 o 
   0  -8   4      111.09      125.84      8.97 o 
   1  -8   4        4.16        0.27      1.37 o 
   2  -8   4     1191.29     1312.34     33.09 o 
   3  -8   4        0.02        1.00      2.23 o 
   4  -8   4       88.03      105.77      8.65 o 
   5  -8   4        4.10       10.59      6.72 o 
   6  -8   4      277.80      288.39     33.06 o 
   7  -8   4        0.00       -0.49      0.82 o 
   8  -8   4       21.40       33.57     12.35 o 
   9  -8   4        0.94       -1.42      4.01 o 
  -5  -7   4        1.71        4.32      3.86 o 
  -4  -7   4       28.09       26.87      6.36 o 
  -3  -7   4        2.74        2.17      3.35 o 
  -2  -7   4       78.38       83.82      9.63 o 
  -1  -7   4      121.29      127.46      9.50 o 
   0  -7   4       30.67       35.55      4.50 o 
   1  -7   4       20.13       17.70      2.14 o 
   2  -7   4      271.04      243.21     25.41 o 
   3  -7   4       90.07       75.89     11.25 o 
   4  -7   4       15.71       12.67      2.37 o 
   5  -7   4        4.12        4.92      1.97 o 
   6  -7   4     1501.84     1499.04     38.65 o 
   7  -7   4        3.01        2.35      1.61 o 
   8  -7   4      162.71      167.19     26.95 o 
   9  -7   4        1.58       -4.56      4.77 o 
  -6  -6   4       31.81       42.73      8.64 o 
  -5  -6   4        0.87        2.64      3.73 o 
  -4  -6   4       41.07       50.64      7.60 o 
  -3  -6   4        0.03        0.40      0.51 o 
  -2  -6   4        0.49        1.93      1.51 o 
  -1  -6   4        3.64        4.37      1.91 o 
   0  -6   4       10.56        8.33      2.50 o 
   1  -6   4        0.77        0.28      0.63 o 
   2  -6   4       22.31       15.90      2.26 o 
   3  -6   4       54.97       51.32      4.25 o 
   4  -6   4      197.46      208.24      9.87 o 
   5  -6   4        3.57        3.73      0.94 o 
   6  -6   4       34.76       47.15      7.35 o 
   7  -6   4        0.50       -0.25      1.36 o 
   8  -6   4       85.78       85.35     12.73 o 
   9  -6   4        0.16       -0.06      1.29 o 
  10  -6   4        3.96        8.14      3.79 o 
  -7  -5   4        7.49        6.33      4.68 o 
  -6  -5   4        8.33       10.65      4.36 o 
  -5  -5   4        0.01        0.21      1.73 o 
  -4  -5   4       16.85       16.63      3.79 o 
  -3  -5   4       25.61       25.44      4.85 o 
  -2  -5   4        7.01       13.06      3.52 o 
  -1  -5   4       50.38       45.76      6.35 o 
   0  -5   4      537.85      584.11     24.75 o 
   1  -5   4      266.75      268.42     20.50 o 
   2  -5   4      203.99      185.65      8.90 o 
   3  -5   4      222.02      219.22      7.80 o 
   4  -5   4      341.29      329.81     13.59 o 
   5  -5   4        0.11        0.29      0.44 o 
   6  -5   4      486.02      508.75     18.78 o 
   7  -5   4        0.60       -1.00      1.50 o 
   8  -5   4       91.52       93.01      9.51 o 
   9  -5   4        0.22       -0.69      1.85 o 
  10  -5   4        0.28        1.12      3.89 o 
  -8  -4   4       21.65       44.04      9.18 o 
  -7  -4   4        0.03       -2.40      2.40 o 
  -6  -4   4      181.66      181.16     11.08 o 
  -5  -4   4        1.68        0.93      1.45 o 
  -4  -4   4       15.18       15.59      3.01 o 
  -3  -4   4        0.54        0.98      1.04 o 
  -2  -4   4        0.90        0.54      0.96 o 
  -1  -4   4        0.15        0.54      0.80 o 
   0  -4   4       19.04       27.88      6.00 o 
   1  -4   4      173.95      168.70      7.18 o 
   2  -4   4       85.82       84.25      4.08 o 
   3  -4   4       39.68       36.04      2.44 o 
   4  -4   4        1.31        0.66      0.58 o 
   5  -4   4       30.31       30.42      3.38 o 
   6  -4   4      187.98      209.98     12.07 o 
   7  -4   4        0.44        1.58      1.27 o 
   8  -4   4       16.31       20.75      4.61 o 
   9  -4   4        0.19        4.90      2.94 o 
  10  -4   4        3.03        2.26      1.85 o 
  -9  -3   4       19.73       22.11      5.56 o 
  -8  -3   4        0.01        3.34      2.52 o 
  -7  -3   4        2.68        0.15      0.55 o 
  -6  -3   4      223.84      221.60     11.76 o 
  -5  -3   4       49.75       58.26      5.09 o 
  -4  -3   4      562.70      585.05     23.53 o 
  -3  -3   4        2.08        2.17      1.03 o 
  -2  -3   4        0.42        0.08      1.07 o 
  -1  -3   4       84.21       85.66      6.64 o 
   0  -3   4     1817.42     1817.51     37.89 o 
   1  -3   4      583.00      544.49     12.50 o 
   2  -3   4      287.73      319.99      6.10 o 
   3  -3   4        2.45        2.28      0.52 o 
   4  -3   4     2408.24     2497.26     35.33 o 
   5  -3   4       25.46       25.64      3.86 o 
   6  -3   4      154.58      181.86     11.39 o 
   7  -3   4        0.17        0.15      1.06 o 
   8  -3   4        2.52        0.38      3.11 o 
   9  -3   4        0.13       -1.76      2.17 o 
  10  -3   4        4.55        1.94      4.20 o 
  -9  -2   4        0.02        0.59      2.39 o 
  -8  -2   4       40.51       41.23      6.57 o 
  -7  -2   4        0.80        0.21      0.63 o 
  -6  -2   4       47.85       40.24      3.80 o 
  -5  -2   4        0.00       -0.18      0.69 o 
  -4  -2   4     7421.49     7751.05     65.96 o 
  -3  -2   4        0.18       -0.14      1.44 o 
  -2  -2   4     4583.35     4339.95     52.66 o 
  -1  -2   4       13.31       12.43      1.66 o 
   0  -2   4      614.72      542.57     28.46 o 
   1  -2   4       55.63       53.42      2.35 o 
   2  -2   4     1375.73     1450.07     28.67 o 
   3  -2   4       12.85        9.51      1.45 o 
   4  -2   4      741.42      786.34     19.54 o 
   5  -2   4       14.29       20.94      3.49 o 
   6  -2   4      287.75      297.12     20.96 o 
   7  -2   4        0.12        0.53      1.90 o 
   8  -2   4       15.99       25.52      6.26 o 
   9  -2   4        0.36       -2.39      2.42 o 
  10  -2   4        0.59       -2.70      2.70 o 
 -10  -1   4        0.00        0.45      1.73 o 
  -9  -1   4        2.84        1.32      2.05 o 
  -8  -1   4        0.05       -0.10      1.77 o 
  -7  -1   4      141.92      146.46     13.08 o 
  -6  -1   4        0.00       -0.08      0.59 o 
  -5  -1   4       45.93       41.55      3.29 o 
  -4  -1   4      304.51      276.47     10.15 o 
  -3  -1   4       75.88       70.31      4.21 o 
  -2  -1   4     2177.34     2112.05     36.80 o 
  -1  -1   4        0.34        0.24      0.24 o 
   0  -1   4       74.69       74.79      3.81 o 
   1  -1   4        1.05        1.69      0.63 o 
   2  -1   4     2041.23     2109.90     34.06 o 
   3  -1   4        5.35        3.50      1.97 o 
   4  -1   4     2329.04     2425.97     30.94 o 
   5  -1   4        1.84        0.76      0.65 o 
   6  -1   4        5.57        6.11      1.28 o 
   7  -1   4        0.08       -0.51      1.23 o 
   8  -1   4        0.13        1.39      4.90 o 
   9  -1   4        0.00       -1.13      2.40 o 
 -10   0   4        2.76        0.72      1.19 o 
  -9   0   4        0.19        0.87      0.97 o 
  -8   0   4       23.82       21.80      3.45 o 
  -7   0   4        9.73        8.93      1.90 o 
  -6   0   4        9.85       14.87      2.27 o 
  -5   0   4        1.09        0.53      0.71 o 
  -4   0   4      663.10      718.78     11.87 o 
  -3   0   4      129.58      119.71      3.87 o 
  -2   0   4     4444.16     4447.62     22.93 o 
  -1   0   4       10.17        8.30      1.01 o 
   0   0   4       22.15       32.56      1.98 o 
   1   0   4        0.13        0.03      0.27 o 
   2   0   4      119.07      126.57      6.26 o 
   3   0   4        1.44        1.73      0.64 o 
   4   0   4       18.80       22.09      3.02 o 
   5   0   4        0.01        0.03      0.28 o 
   6   0   4       39.21       34.64      6.44 o 
   7   0   4        3.82        1.94      5.07 o 
   8   0   4       15.15       16.83      5.28 o 
   9   0   4        2.43       -2.16      5.69 o 
 -10   1   4        0.97        0.70      1.23 o 
  -9   1   4       27.96       35.62      6.16 o 
  -8   1   4       16.44       17.26      3.56 o 
  -7   1   4       18.42       20.59      3.23 o 
  -6   1   4       17.72       33.48      4.17 o 
  -5   1   4      201.39      198.42      9.58 o 
  -4   1   4      468.84      463.84     11.25 o 
  -3   1   4      180.98      169.14      5.90 o 
  -2   1   4      190.89      182.53      5.71 o 
  -1   1   4        0.16        0.34      0.21 o 
   0   1   4     1709.12     1724.67     15.09 o 
   1   1   4        2.07        2.42      0.76 o 
   2   1   4       84.65       80.44      4.34 o 
   3   1   4        0.00        0.71      0.45 o 
   4   1   4      179.50      164.79     10.96 o 
   5   1   4        0.24        0.79      2.50 o 
   6   1   4       25.30       20.06      7.98 o 
   7   1   4        0.50        1.46      1.50 o 
   8   1   4        6.69        9.85      4.24 o 
 -11   2   4        0.08        3.13      2.52 o 
 -10   2   4        4.01        5.17      3.75 o 
  -9   2   4        0.37       -1.16      1.16 o 
  -8   2   4        0.39       -0.73      1.59 o 
  -7   2   4        2.15        0.09      1.25 o 
  -6   2   4      736.25      762.96     19.62 o 
  -5   2   4       84.09       92.97      6.40 o 
  -4   2   4     1316.51     1356.07     29.04 o 
  -3   2   4       19.34       20.01      2.11 o 
  -2   2   4      641.71      695.40     12.64 o 
  -1   2   4        1.82        3.35      0.87 o 
   0   2   4       60.13       62.90      3.92 o 
   1   2   4        0.12        0.43      0.87 o 
   2   2   4      268.72      296.86     12.87 o 
   3   2   4        0.36        0.26      0.74 o 
   4   2   4      292.80      283.23     12.43 o 
   5   2   4        4.14        2.43      2.54 o 
   6   2   4       20.28       17.08      7.64 o 
   7   2   4        8.29        2.90      2.63 o 
   8   2   4        0.01       -0.58      2.59 o 
 -11   3   4        0.82        2.63      2.29 o 
 -10   3   4        0.07       -2.21      3.89 o 
  -9   3   4        0.35        0.04      1.03 o 
  -8   3   4        5.44        2.91      1.66 o 
  -7   3   4        7.22        4.76      1.91 o 
  -6   3   4      888.83     1028.37     22.24 o 
  -5   3   4       20.91       18.23      2.82 o 
  -4   3   4     1897.44     1949.79     42.33 o 
  -3   3   4        2.92        2.22      0.61 o 
  -2   3   4        1.43        1.95      0.89 o 
  -1   3   4       10.76       10.88      1.76 o 
   0   3   4      246.06      242.25      9.19 o 
   1   3   4        0.70        0.31      0.91 o 
   2   3   4      362.82      437.49     16.19 o 
   3   3   4        2.20        3.61      1.37 o 
   4   3   4      163.02      189.92     21.66 o 
   5   3   4        0.18        1.38      2.08 o 
   6   3   4       56.90       65.85     15.52 o 
   7   3   4        0.00        0.31      0.95 o 
 -11   4   4        0.33       -5.47      5.47 o 
 -10   4   4       34.55       30.31      7.16 o 
  -9   4   4        0.17        0.00      0.63 o 
  -8   4   4        3.67        7.37      2.47 o 
  -7   4   4        6.16        4.36      1.27 o 
  -6   4   4      256.66      280.11     10.42 o 
  -5   4   4        4.31        2.44      1.47 o 
  -4   4   4       28.00       27.45      3.87 o 
  -3   4   4        0.00        0.13      0.76 o 
  -2   4   4      377.62      382.25     11.98 o 
  -1   4   4        1.01        0.23      0.28 o 
   0   4   4       10.31        6.22      1.95 o 
   1   4   4        2.97        2.23      1.14 o 
   2   4   4       98.79       94.59      8.18 o 
   3   4   4        0.67        3.28      3.33 o 
   4   4   4        0.04        1.92      3.41 o 
   5   4   4        0.71       -5.53      5.53 o 
   6   4   4        4.15       -1.73      2.63 o 
 -10   5   4       13.07        9.84      3.94 o 
  -9   5   4        0.28        2.09      1.26 o 
  -8   5   4        0.66        1.75      0.86 o 
  -7   5   4        1.69        1.91      1.25 o 
  -6   5   4        5.48        8.82      3.80 o 
  -5   5   4        0.01        0.16      0.85 o 
  -4   5   4        2.26        2.44      1.52 o 
  -3   5   4        1.59        0.89      0.60 o 
  -2   5   4      421.73      433.13     19.99 o 
  -1   5   4        0.02        1.36      1.37 o 
   0   5   4      283.41      304.86     14.38 o 
   1   5   4        1.25        0.63      1.10 o 
   2   5   4        7.95        5.85      3.40 o 
   3   5   4        1.59        2.44      2.94 o 
   4   5   4       38.65       40.29     11.51 o 
   5   5   4        0.08        3.76      3.66 o 
   6   5   4        0.06       -0.22      1.42 o 
 -10   6   4        6.30        3.69      2.82 o 
  -9   6   4        3.18        6.68      3.36 o 
  -8   6   4        0.14        1.51      1.19 o 
  -7   6   4        0.94        1.82      2.58 o 
  -6   6   4      336.14      345.37     25.15 o 
  -5   6   4        0.95        2.65      2.48 o 
  -4   6   4      572.70      649.44     33.03 o 
  -3   6   4       26.85       30.49      8.52 o 
  -2   6   4       12.43        8.78      2.38 o 
  -1   6   4        0.54        0.33      1.21 o 
   0   6   4        0.57       -0.77      0.83 o 
   1   6   4       25.96       20.01      4.71 o 
   2   6   4       23.40       25.99      5.93 o 
   3   6   4        4.59        1.06      4.45 o 
   4   6   4        1.07        1.84      2.48 o 
 -10   7   4        7.14       15.51      8.72 o 
  -9   7   4        0.24       -3.85      4.14 o 
  -8   7   4       34.81       26.25     10.46 o 
  -7   7   4        0.94       -0.33      1.92 o 
  -6   7   4        5.24       -0.03      1.02 o 
  -5   7   4        0.65        0.01      2.47 o 
  -4   7   4      190.32      181.70     18.70 o 
  -3   7   4        1.62        5.07      1.88 o 
  -2   7   4        3.57        1.62      1.93 o 
  -1   7   4        5.08        8.72      5.42 o 
   0   7   4      145.65      129.72     11.96 o 
   1   7   4       10.05        7.78      3.37 o 
   2   7   4      335.67      337.84     42.45 o 
   3   7   4        2.04        6.23      3.28 o 
  -9   8   4        0.74        0.54      2.83 o 
  -8   8   4        4.40        6.52      6.01 o 
  -7   8   4        0.36       -4.26      4.51 o 
  -6   8   4      252.05      249.06     33.32 o 
  -5   8   4        4.59       10.07      6.53 o 
  -4   8   4        6.18        3.59      4.73 o 
  -3   8   4        0.01        3.11      4.48 o 
  -2   8   4       20.80       20.88      9.26 o 
  -1   8   4       25.41       30.46     11.23 o 
   0   8   4        1.30        2.82      4.24 o 
   1   8   4       16.58       20.85      9.56 o 
   2   8   4       40.70       42.05     14.13 o 
  -8   9   4        0.65       -6.37      6.37 o 
  -7   9   4        0.06       -2.16      3.43 o 
  -6   9   4       11.64       -0.81      2.13 o 
  -5   9   4        0.37        6.09      7.31 o 
  -4   9   4      140.26      175.31     28.97 o 
  -3   9   4        1.66        4.36      4.51 o 
  -2   9   4        0.08        1.46      2.71 o 
  -1   9   4        0.19       -0.86      2.22 o 
   0   9   4       18.19       20.76     10.08 o 
   2 -11   5        4.06        1.98      3.26 o 
   3 -11   5        1.03        0.27      3.58 o 
   4 -11   5        1.82        2.99      2.58 o 
  -1 -10   5        0.36        0.63      2.69 o 
   0 -10   5       35.31       28.54      7.17 o 
   1 -10   5        1.05        2.40      3.85 o 
   2 -10   5        9.52        3.75      2.01 o 
   3 -10   5        0.02       -1.21      1.21 o 
   4 -10   5       11.36        5.81      2.85 o 
   5 -10   5        0.20        1.64      6.40 o 
   6 -10   5       59.38       73.53     13.42 o 
   7 -10   5        3.81        2.81      3.76 o 
  -3  -9   5       11.69       17.06      8.58 o 
  -2  -9   5        4.20        1.17      5.76 o 
  -1  -9   5        1.32        3.97      2.68 o 
   0  -9   5       31.71       21.92     12.93 o 
   1  -9   5        9.68       11.93      3.69 o 
   2  -9   5      853.75      936.49     32.12 o 
   3  -9   5        3.78        1.99      1.91 o 
   4  -9   5      201.62      187.19     12.72 o 
   5  -9   5        0.40        4.04      3.92 o 
   6  -9   5        7.23       11.76      7.35 o 
   7  -9   5        2.09       12.43      7.51 o 
   8  -9   5       12.02       21.14      9.84 o 
  -4  -8   5       47.81       57.76     23.98 o 
  -3  -8   5        0.24        0.67      1.01 o 
  -2  -8   5       69.83       69.82      7.94 o 
  -1  -8   5        0.89        3.21      1.59 o 
   0  -8   5       42.45       39.30      5.27 o 
   1  -8   5        3.59        4.57      1.54 o 
   2  -8   5      243.15      256.62     16.93 o 
   3  -8   5       13.84        9.74      2.88 o 
   4  -8   5     1180.92     1112.19     83.74 o 
   5  -8   5        4.14        3.82      1.78 o 
   6  -8   5        7.02       15.03      7.52 o 
   7  -8   5        3.85        3.50      4.39 o 
   8  -8   5        1.13        1.06      2.30 o 
   9  -8   5        1.91       -2.56      3.69 o 
  -6  -7   5        0.20       -1.97      2.02 o 
  -5  -7   5        3.36        3.78      2.03 o 
  -4  -7   5       15.89       13.91      3.56 o 
  -3  -7   5        3.55        3.61      2.38 o 
  -2  -7   5        0.84        0.61      0.90 o 
  -1  -7   5       82.41       82.81     10.25 o 
   0  -7   5        5.47        6.08      2.81 o 
   1  -7   5       13.85       11.42      2.23 o 
   2  -7   5       12.79       11.58      2.04 o 
   3  -7   5       37.90       30.98      4.43 o 
   4  -7   5        6.76        5.72      1.51 o 
   5  -7   5        0.00       -0.03      0.68 o 
   6  -7   5       82.30       73.85      8.94 o 
   7  -7   5        0.60       -0.53      6.03 o 
   8  -7   5        3.86        3.27      2.28 o 
   9  -7   5        2.24        3.21      4.09 o 
  -7  -6   5        0.00       -2.26      2.29 o 
  -6  -6   5       24.27       26.08      5.74 o 
  -5  -6   5        0.03        0.63      1.47 o 
  -4  -6   5      316.01      365.31     17.10 o 
  -3  -6   5        1.05        0.48      0.84 o 
  -2  -6   5      401.09      430.98     21.57 o 
  -1  -6   5        9.95       11.29      3.42 o 
   0  -6   5      117.51      114.35     10.70 o 
   1  -6   5        0.97        0.21      1.38 o 
   2  -6   5       12.06        8.13      1.94 o 
   3  -6   5       28.83       27.64      2.88 o 
   4  -6   5       64.62       58.69      5.20 o 
   5  -6   5        3.39        3.53      1.12 o 
   6  -6   5      248.21      246.12     17.13 o 
   7  -6   5        0.78       -0.86      2.90 o 
   8  -6   5        8.64        4.34      1.89 o 
   9  -6   5        0.29       -0.11      0.85 o 
  -7  -5   5        3.62        2.55      1.40 o 
  -6  -5   5        4.31        6.35      2.79 o 
  -5  -5   5        1.15        3.39      1.67 o 
  -4  -5   5        1.39        2.56      1.79 o 
  -3  -5   5       26.39       25.27      5.85 o 
  -2  -5   5      138.31      134.30     16.56 o 
  -1  -5   5       19.23       15.81      6.65 o 
   0  -5   5       17.69       13.48      3.10 o 
   1  -5   5      127.44      136.66     14.09 o 
   2  -5   5       42.25       44.07      3.57 o 
   3  -5   5       89.91       90.25      7.14 o 
   4  -5   5      157.22      145.26      7.34 o 
   5  -5   5        0.21        2.46      0.92 o 
   6  -5   5        6.80       11.43      2.60 o 
   7  -5   5        0.92        0.51      0.97 o 
   8  -5   5        1.95        1.18      1.29 o 
   9  -5   5        0.43       -0.04      0.85 o 
  10  -5   5        5.97        7.70      2.94 o 
  -8  -4   5       85.44       95.96     11.27 o 
  -7  -4   5        1.06        1.07      1.46 o 
  -6  -4   5      225.88      281.69     13.88 o 
  -5  -4   5        0.67        0.80      0.91 o 
  -4  -4   5       30.13       25.65      5.26 o 
  -3  -4   5        0.03       -0.17      1.04 o 
  -2  -4   5       92.55      123.36     12.04 o 
  -1  -4   5        0.08       -0.45      0.85 o 
   0  -4   5     2352.47     2495.45     56.99 o 
   1  -4   5      135.82      135.11      5.21 o 
   2  -4   5     2610.03     2728.01     56.49 o 
   3  -4   5        7.52        9.05      1.43 o 
   4  -4   5      123.85      143.75      7.06 o 
   5  -4   5        3.06        2.03      1.09 o 
   6  -4   5        3.58        2.33      1.64 o 
   7  -4   5        0.49        0.26      1.37 o 
   8  -4   5       63.01       64.46      8.03 o 
   9  -4   5        0.00        1.95      2.45 o 
  10  -4   5       40.25       50.05      9.63 o 
  -9  -3   5       17.29       25.32      5.77 o 
  -8  -3   5       44.15       43.63      7.27 o 
  -7  -3   5        9.53        6.95      4.16 o 
  -6  -3   5      164.14      176.94      9.84 o 
  -5  -3   5       52.28       49.21      5.46 o 
  -4  -3   5       55.03       45.00      5.58 o 
  -3  -3   5        1.16        5.02      2.14 o 
  -2  -3   5      582.02      614.49     24.14 o 
  -1  -3   5       48.97       51.66      4.24 o 
   0  -3   5      554.33      577.97     25.28 o 
   1  -3   5       57.14       51.95      4.31 o 
   2  -3   5     3168.11     3311.96     28.52 o 
   3  -3   5        2.44        0.72      0.67 o 
   4  -3   5      270.25      327.96     10.87 o 
   5  -3   5        0.31        0.85      0.50 o 
   6  -3   5        1.73        0.39      1.03 o 
   7  -3   5        0.93       -0.05      1.48 o 
   8  -3   5       60.12       78.17      9.02 o 
   9  -3   5        0.01       -2.38      2.38 o 
  -9  -2   5        0.04       -2.02      3.02 o 
  -8  -2   5        0.24        1.73      1.10 o 
  -7  -2   5        3.01        1.93      1.09 o 
  -6  -2   5        4.30        3.01      1.53 o 
  -5  -2   5       19.42       18.77      3.13 o 
  -4  -2   5      229.30      214.10      9.98 o 
  -3  -2   5        2.20        1.47      0.96 o 
  -2  -2   5      323.20      326.13      9.84 o 
  -1  -2   5        6.48        6.83      1.34 o 
   0  -2   5      746.92      727.73     39.51 o 
   1  -2   5        1.55        1.04      0.35 o 
   2  -2   5      197.80      230.21      8.33 o 
   3  -2   5        3.62        2.90      0.89 o 
   4  -2   5       63.67       58.54      5.51 o 
   5  -2   5        0.15       -1.39      1.39 o 
   6  -2   5      141.31      152.94      8.08 o 
   7  -2   5        2.89        2.07      0.76 o 
   8  -2   5        1.60       -2.24      2.24 o 
   9  -2   5        2.37        2.54      1.56 o 
 -10  -1   5        0.44        1.95      2.92 o 
  -9  -1   5        3.70       -0.09      0.96 o 
  -8  -1   5        0.37       -1.11      2.21 o 
  -7  -1   5       78.03       77.63      6.56 o 
  -6  -1   5        0.64        1.49      1.17 o 
  -5  -1   5       11.16        8.78      2.44 o 
  -4  -1   5        0.02        0.47      0.68 o 
  -3  -1   5       47.94       47.57      4.08 o 
  -2  -1   5      177.26      146.56      4.38 o 
  -1  -1   5        0.17       -0.20      0.21 o 
   0  -1   5        9.51       11.18      1.60 o 
   1  -1   5        0.52        0.60      0.33 o 
   2  -1   5      282.98      304.45     10.68 o 
   3  -1   5        0.15        0.08      1.29 o 
   4  -1   5       77.76       66.36      5.52 o 
   5  -1   5        5.15        4.53      1.15 o 
   6  -1   5      139.33      128.60     12.38 o 
   7  -1   5        0.10       -0.25      1.68 o 
   8  -1   5       59.17       68.60     10.95 o 
   9  -1   5        0.20        0.52      9.19 o 
 -10   0   5        5.14        8.42      3.30 o 
  -9   0   5        2.02        1.48      1.12 o 
  -8   0   5        0.18        0.05      2.39 o 
  -7   0   5       19.42       18.61      3.55 o 
  -6   0   5        4.40        5.81      1.78 o 
  -5   0   5        1.54        1.39      0.62 o 
  -4   0   5        1.18        4.04      1.09 o 
  -3   0   5        7.27        6.55      1.24 o 
  -2   0   5     1665.55     1589.50     15.18 o 
  -1   0   5        0.02        0.67      0.37 o 
   0   0   5       14.35       20.85      1.77 o 
   1   0   5        6.62        6.99      1.37 o 
   2   0   5     2167.20     2299.70     61.38 o 
   3   0   5        9.64        7.50      1.75 o 
   4   0   5      188.54      179.60      9.07 o 
   5   0   5        3.85        1.71      2.01 o 
   6   0   5       40.76       51.63      8.31 o 
   7   0   5       27.21       21.48      5.72 o 
   8   0   5       12.59       19.29      5.90 o 
   9   0   5        3.90        3.02      4.08 o 
 -10   1   5        6.94       -0.24      3.63 o 
  -9   1   5       17.24       18.27      4.50 o 
  -8   1   5       27.72       17.67      3.19 o 
  -7   1   5        3.51        1.85      1.45 o 
  -6   1   5       72.39       71.96      5.22 o 
  -5   1   5       51.33       56.83      4.36 o 
  -4   1   5      626.12      670.21     16.43 o 
  -3   1   5        0.01        0.22      0.45 o 
  -2   1   5      809.31      821.32     13.52 o 
  -1   1   5        6.13        7.29      1.18 o 
   0   1   5     2114.71     2247.87     30.97 o 
   1   1   5        0.01       -0.15      0.58 o 
   2   1   5        3.77        5.69      1.34 o 
   3   1   5        0.16       -0.29      0.34 o 
   4   1   5        3.04        2.81      1.22 o 
   5   1   5        0.69        1.54      1.65 o 
   6   1   5        9.16        1.97      1.54 o 
   7   1   5        0.67        1.37      2.49 o 
   8   1   5       61.15       86.99     13.17 o 
 -10   2   5       28.86       34.27      7.90 o 
  -9   2   5        0.80        0.52      0.77 o 
  -8   2   5       18.36       15.70      2.52 o 
  -7   2   5        1.00        1.01      0.82 o 
  -6   2   5        9.53        7.24      1.94 o 
  -5   2   5        9.75        8.98      1.69 o 
  -4   2   5       14.94       15.43      2.22 o 
  -3   2   5        3.25        3.65      1.04 o 
  -2   2   5       20.19       19.46      2.57 o 
  -1   2   5       52.66       60.92      5.42 o 
   0   2   5     1119.36     1177.21     23.53 o 
   1   2   5        8.54        6.83      2.09 o 
   2   2   5      680.40      697.91     30.77 o 
   3   2   5        0.17       -0.15      0.59 o 
   4   2   5       68.20       54.42      4.74 o 
   5   2   5       17.96       20.73      7.47 o 
   6   2   5       29.84       33.51     10.47 o 
   7   2   5       12.64        7.16      4.95 o 
 -11   3   5        0.54       -1.75      2.42 o 
 -10   3   5        5.61        2.56      4.04 o 
  -9   3   5        0.73       -1.60      1.60 o 
  -8   3   5        7.36       11.33      2.65 o 
  -7   3   5        1.78        1.70      0.89 o 
  -6   3   5       27.20       24.67      3.52 o 
  -5   3   5       13.58       12.11      2.03 o 
  -4   3   5      974.98     1017.30     26.19 o 
  -3   3   5        4.22        5.04      1.10 o 
  -2   3   5      484.61      489.47     18.20 o 
  -1   3   5       18.13       14.94      3.39 o 
   0   3   5       13.24       17.22      2.93 o 
   1   3   5        0.11        0.03      0.55 o 
   2   3   5      145.90      166.03     15.34 o 
   3   3   5        0.02        1.06      1.76 o 
   4   3   5        0.64        6.62      4.83 o 
   5   3   5        0.16       -3.80      3.80 o 
   6   3   5        0.01        0.56      1.56 o 
   7   3   5        0.11       -0.24      1.24 o 
 -10   4   5       17.34       13.39      4.60 o 
  -9   4   5        0.01       -1.84      1.84 o 
  -8   4   5        0.54       -0.61      1.80 o 
  -7   4   5        0.41       -0.96      0.96 o 
  -6   4   5      139.35      133.17      8.25 o 
  -5   4   5        3.47        3.06      0.93 o 
  -4   4   5       74.31       82.31      5.54 o 
  -3   4   5       47.12       46.01      7.73 o 
  -2   4   5      701.17      729.55     29.74 o 
  -1   4   5       79.13       77.06      5.26 o 
   0   4   5       60.24       58.41      7.08 o 
   1   4   5        0.44       -0.09      0.67 o 
   2   4   5      108.51      108.93      9.25 o 
   3   4   5        1.99        1.62      1.78 o 
   4   4   5       16.10       22.29      8.83 o 
   5   4   5        0.70        0.31      1.13 o 
   6   4   5       14.16       28.27     10.92 o 
 -10   5   5        0.58       -0.62      1.51 o 
  -9   5   5        0.02       -0.64      1.82 o 
  -8   5   5       23.84       25.54      6.12 o 
  -7   5   5        0.09        0.41      4.43 o 
  -6   5   5        0.19        1.36      5.60 o 
  -5   5   5        1.74        4.83      1.49 o 
  -4   5   5      135.41      167.05     15.67 o 
  -3   5   5       38.35       33.78      7.16 o 
  -2   5   5      153.85      163.92     16.78 o 
  -1   5   5        7.88        7.22      1.67 o 
   0   5   5       85.41       83.47      8.65 o 
   1   5   5        0.40        0.43      0.82 o 
   2   5   5        1.77        1.03      1.08 o 
   3   5   5        0.68        1.14      1.29 o 
   4   5   5       23.87       28.79      9.72 o 
   5   5   5        0.20       -1.54      2.46 o 
 -10   6   5        1.10        8.11      5.83 o 
  -9   6   5        0.03        0.73      3.31 o 
  -8   6   5       69.82       59.62      8.16 o 
  -7   6   5        0.05       -0.88      4.10 o 
  -6   6   5       14.18       12.57      4.99 o 
  -5   6   5        0.04        0.03      3.29 o 
  -4   6   5      208.73      240.84     25.94 o 
  -3   6   5       32.80       38.50      8.32 o 
  -2   6   5      637.69      690.31     74.15 o 
  -1   6   5        2.70        2.38      4.06 o 
   0   6   5      568.87      594.33     34.85 o 
   1   6   5       36.66       40.71      7.32 o 
   2   6   5        0.96        2.88      2.11 o 
   3   6   5        8.46        9.98      5.57 o 
   4   6   5       13.90       13.49      7.12 o 
  -9   7   5        0.01       -3.20      3.89 o 
  -8   7   5        0.04        0.77      4.58 o 
  -7   7   5        0.52        1.39      2.05 o 
  -6   7   5      210.46      176.31     23.06 o 
  -5   7   5        0.28        3.64      1.51 o 
  -4   7   5       87.37       76.15     12.48 o 
  -3   7   5        0.84        1.08      2.02 o 
  -2   7   5        9.79        5.20      8.23 o 
  -1   7   5        0.04        1.73      3.52 o 
   0   7   5       36.54       26.93      5.57 o 
   1   7   5        0.03        5.00      2.67 o 
   2   7   5       13.56       17.69      5.25 o 
   3   7   5        0.04       -3.12      3.12 o 
  -9   8   5        0.11       -3.02      4.02 o 
  -8   8   5        0.29       -5.17      5.17 o 
  -7   8   5        2.05       -5.99      5.99 o 
  -6   8   5        8.19        2.35      4.23 o 
  -5   8   5        0.22        1.80      2.59 o 
  -4   8   5       63.45       63.83     16.45 o 
  -3   8   5        3.55        7.38      5.35 o 
  -2   8   5        1.52       -2.89      3.53 o 
  -1   8   5       42.90       42.43     14.06 o 
   0   8   5        0.80        5.97      5.25 o 
   1   8   5        9.49       14.37      8.48 o 
  -7   9   5        0.01       -1.72      3.11 o 
  -6   9   5        6.65        7.30      6.91 o 
  -5   9   5        0.00        4.16      5.10 o 
  -4   9   5       36.41       46.41     15.29 o 
  -3   9   5        0.69        0.26      1.41 o 
  -2   9   5       14.10       34.74     13.56 o 
  -1   9   5        0.14       -5.51      5.51 o 
   2 -11   6        2.35       -0.45      1.66 o 
   3 -11   6        0.88        1.89      2.10 o 
   4 -11   6        0.42        0.62      1.88 o 
  -1 -10   6        0.20        1.55      1.83 o 
   0 -10   6       23.40       17.00      6.01 o 
   1 -10   6        0.34        0.77      1.11 o 
   2 -10   6        0.35       -1.84      1.88 o 
   3 -10   6        0.50       -0.86      3.00 o 
   4 -10   6       13.95       43.40     22.58 o 
   5 -10   6        0.00        0.83      4.61 o 
   6 -10   6        0.55        0.79      1.98 o 
   7 -10   6        1.89        3.39      2.10 o 
  -3  -9   6       14.74       29.21     11.06 o 
  -2  -9   6       29.60       28.96      7.14 o 
  -1  -9   6        0.10        3.26      2.43 o 
   0  -9   6      117.28      151.73     16.02 o 
   1  -9   6       14.00       15.44      7.04 o 
   2  -9   6        0.63        1.28      0.75 o 
   3  -9   6        1.27        1.34      1.10 o 
   4  -9   6       80.66       69.20     16.19 o 
   5  -9   6        0.60       -1.95      2.78 o 
   6  -9   6        0.05        2.92      4.46 o 
   7  -9   6        0.48       -0.88      2.13 o 
   8  -9   6       31.15       39.47     13.90 o 
  -4  -8   6        0.75        1.21      1.51 o 
  -3  -8   6        0.06       -0.76      1.64 o 
  -2  -8   6        0.00        1.02      1.10 o 
  -1  -8   6        0.86       -0.12      1.85 o 
   0  -8   6       47.59       53.98      8.81 o 
   1  -8   6        6.26        4.27      2.42 o 
   2  -8   6      104.40      124.78     10.45 o 
   3  -8   6        0.28        0.92      1.69 o 
   4  -8   6      958.48      984.74     32.26 o 
   5  -8   6        2.25        1.42      2.73 o 
   6  -8   6       18.19       13.84      7.85 o 
   7  -8   6        1.82        1.90      3.04 o 
   8  -8   6       26.63       19.49      9.98 o 
  -6  -7   6        2.59       -1.42      2.14 o 
  -5  -7   6        3.56        1.35      2.69 o 
  -4  -7   6        0.39       -0.28      4.64 o 
  -3  -7   6        1.19       -0.08      1.23 o 
  -2  -7   6       12.29       17.16      4.49 o 
  -1  -7   6       58.18       63.14      9.01 o 
   0  -7   6       19.40       14.63      4.12 o 
   1  -7   6       13.41       13.60      3.46 o 
   2  -7   6       13.96        7.14      3.81 o 
   3  -7   6        7.17        5.63      1.58 o 
   4  -7   6        0.62       -0.18      2.63 o 
   5  -7   6        1.36        3.36      1.25 o 
   6  -7   6       16.49       15.74      3.07 o 
   7  -7   6        0.94       -0.86      0.90 o 
   8  -7   6        0.36       -0.06      4.39 o 
   9  -7   6        0.10       -4.57      4.89 o 
  -7  -6   6        0.01       -0.48      1.79 o 
  -6  -6   6       48.25       61.83      8.67 o 
  -5  -6   6        0.03        0.81      2.06 o 
  -4  -6   6       64.95       68.87      6.22 o 
  -3  -6   6        3.01        2.62      1.78 o 
  -2  -6   6      107.69      110.05     10.89 o 
  -1  -6   6       18.96       15.09      4.07 o 
   0  -6   6       17.77       19.64      4.43 o 
   1  -6   6        0.03        5.32      3.53 o 
   2  -6   6       81.00       79.44      5.12 o 
   3  -6   6       16.20       19.36      2.88 o 
   4  -6   6       19.85       16.58      2.90 o 
   5  -6   6        0.03        0.81      1.97 o 
   6  -6   6      104.76       88.68     10.74 o 
   7  -6   6        1.40        1.38      2.36 o 
   8  -6   6       15.56       24.12      4.86 o 
   9  -6   6        0.00        1.56      1.55 o 
  -7  -5   6        1.66        0.84      1.92 o 
  -6  -5   6       10.83        8.96      2.34 o 
  -5  -5   6        0.71        0.70      0.92 o 
  -4  -5   6      103.96      120.67      8.03 o 
  -3  -5   6       11.01        9.43      2.21 o 
  -2  -5   6        0.80        3.07      1.33 o 
  -1  -5   6        8.76        9.55      4.66 o 
   0  -5   6       38.48       48.91      8.83 o 
   1  -5   6       31.43       41.32      7.80 o 
   2  -5   6        7.61        3.58      1.34 o 
   3  -5   6       10.95       11.27      1.81 o 
   4  -5   6      480.44      503.81     16.72 o 
   5  -5   6        0.14        0.82      0.65 o 
   6  -5   6        0.11       -0.85      1.50 o 
   7  -5   6        0.90        2.27      3.11 o 
   8  -5   6       21.97       15.75      4.58 o 
   9  -5   6        1.69        3.41      1.88 o 
  -8  -4   6        3.81        4.90      2.60 o 
  -7  -4   6        0.08        2.71      2.02 o 
  -6  -4   6        4.90        7.01      2.17 o 
  -5  -4   6        1.91        3.12      1.80 o 
  -4  -4   6       80.12      100.20      9.92 o 
  -3  -4   6        3.74        4.84      1.40 o 
  -2  -4   6     1330.92     1483.71     24.07 o 
  -1  -4   6        1.43        1.41      0.97 o 
   0  -4   6       16.93       18.97      2.06 o 
   1  -4   6       13.84       23.40      5.74 o 
   2  -4   6     1179.35     1246.39     39.87 o 
   3  -4   6        0.53        0.46      0.70 o 
   4  -4   6        0.03        1.34      0.70 o 
   5  -4   6        0.00       -0.53      1.18 o 
   6  -4   6       46.77       41.20      7.08 o 
   7  -4   6        2.82        0.41      1.10 o 
   8  -4   6       22.33       28.35      5.48 o 
   9  -4   6        0.35       -1.56      1.56 o 
  -9  -3   6        6.85        4.54      1.79 o 
  -8  -3   6       10.36        3.48      3.01 o 
  -7  -3   6       10.03        9.55      2.09 o 
  -6  -3   6      395.33      428.64     25.68 o 
  -5  -3   6       17.33       21.93      4.09 o 
  -4  -3   6      635.81      752.67     19.82 o 
  -3  -3   6        0.09       -0.24      0.80 o 
  -2  -3   6       75.46       94.29     10.56 o 
  -1  -3   6        8.46        7.12      1.52 o 
   0  -3   6     1137.67     1174.00     38.62 o 
   1  -3   6        3.39        5.79      2.79 o 
   2  -3   6      873.38      946.11     16.12 o 
   3  -3   6        4.11        3.91      1.17 o 
   4  -3   6      571.20      666.65     16.36 o 
   5  -3   6       11.24       12.46      2.77 o 
   6  -3   6      205.55      209.95     15.10 o 
   7  -3   6        1.37        0.23      1.38 o 
   8  -3   6       33.88       33.31      5.85 o 
   9  -3   6        0.22       -0.12      0.86 o 
  -9  -2   6        0.09        2.08      3.04 o 
  -8  -2   6        0.42       -0.88      0.88 o 
  -7  -2   6        6.66        7.12      2.31 o 
  -6  -2   6        2.82        8.68      2.48 o 
  -5  -2   6       12.79       15.49      2.79 o 
  -4  -2   6       12.93       15.35      2.56 o 
  -3  -2   6        3.96        3.53      1.18 o 
  -2  -2   6       17.88       24.48      2.31 o 
  -1  -2   6        0.03        0.02      0.54 o 
   0  -2   6      241.75      229.80     16.42 o 
   1  -2   6        9.91       11.76      2.54 o 
   2  -2   6     1430.12     1462.80     31.46 o 
   3  -2   6       36.19       31.60      3.34 o 
   4  -2   6      271.96      279.56     12.71 o 
   5  -2   6       51.09       51.92      4.69 o 
   6  -2   6       89.17       82.93      6.23 o 
   7  -2   6        0.32       -0.01      1.42 o 
   8  -2   6        0.17        3.23      1.36 o 
   9  -2   6        4.67        0.03      1.39 o 
 -10  -1   6        1.52        0.55      1.42 o 
  -9  -1   6        1.74       -2.16      2.16 o 
  -8  -1   6        0.24       -1.22      1.22 o 
  -7  -1   6       41.06       36.32      5.07 o 
  -6  -1   6       70.96       56.59      5.96 o 
  -5  -1   6        9.38        7.27      2.05 o 
  -4  -1   6     1841.74     1991.41     30.27 o 
  -3  -1   6        4.45        2.53      1.18 o 
  -2  -1   6        0.90        0.04      0.46 o 
  -1  -1   6        0.59        0.72      0.85 o 
   0  -1   6      189.52      218.29     11.26 o 
   1  -1   6        2.93        3.44      1.70 o 
   2  -1   6      682.51      734.85     18.05 o 
   3  -1   6       22.47       24.04      2.94 o 
   4  -1   6       45.93       53.00      5.36 o 
   5  -1   6        2.20        1.03      0.84 o 
   6  -1   6       60.48       70.49      7.94 o 
   7  -1   6        0.20       -2.05      2.05 o 
   8  -1   6        0.78       -1.43      4.07 o 
   9  -1   6        0.22       -0.81      2.80 o 
 -10   0   6       19.48       25.77      5.58 o 
  -9   0   6        2.31        2.82      1.54 o 
  -8   0   6        9.51        6.62      2.26 o 
  -7   0   6        6.08        4.41      1.20 o 
  -6   0   6      251.32      281.99      9.83 o 
  -5   0   6        2.53        1.58      0.67 o 
  -4   0   6      245.97      267.73      8.39 o 
  -3   0   6        0.03        0.35      0.23 o 
  -2   0   6      194.45      176.86      6.85 o 
  -1   0   6        4.23        6.65      1.71 o 
   0   0   6     3256.01     3403.39     52.45 o 
   1   0   6       21.90       21.71      3.10 o 
   2   0   6       11.24       10.17      2.22 o 
   3   0   6       52.52       40.93      4.44 o 
   4   0   6       64.93       63.78      5.78 o 
   5   0   6        0.25        1.49      1.13 o 
   6   0   6      128.49      158.08     13.25 o 
   7   0   6       32.97       42.39      8.52 o 
   8   0   6        7.51        1.23      4.07 o 
 -10   1   6       12.59       14.27      3.99 o 
  -9   1   6        6.99        6.81      2.08 o 
  -8   1   6      152.35      151.58     10.81 o 
  -7   1   6        3.69        3.02      1.53 o 
  -6   1   6      405.45      444.78     13.48 o 
  -5   1   6        0.36       -0.15      0.75 o 
  -4   1   6      361.44      394.15     13.24 o 
  -3   1   6       26.38       29.50      3.02 o 
  -2   1   6        0.00       -0.58      0.58 o 
  -1   1   6        0.01       -0.75      1.05 o 
   0   1   6     1171.49     1308.23     24.85 o 
   1   1   6        0.75       -0.17      1.06 o 
   2   1   6     1047.35     1167.73     22.77 o 
   3   1   6        1.77        0.63      0.98 o 
   4   1   6        0.07       -0.16      1.38 o 
   5   1   6        0.75        4.55      4.64 o 
   6   1   6        1.17        4.57      5.08 o 
   7   1   6        0.00        4.99      3.84 o 
   8   1   6       16.02       26.40      7.44 o 
 -10   2   6        0.00       -3.31      3.31 o 
  -9   2   6        3.10        2.09      1.50 o 
  -8   2   6       48.24       39.86      4.53 o 
  -7   2   6        1.82        0.59      0.55 o 
  -6   2   6      150.25      162.71      9.66 o 
  -5   2   6        4.80        6.25      1.79 o 
  -4   2   6      177.38      178.37      9.51 o 
  -3   2   6       15.52       16.93      3.60 o 
  -2   2   6      103.56      118.57     10.04 o 
  -1   2   6       87.60      102.76      7.65 o 
   0   2   6      257.93      281.07     10.74 o 
   1   2   6        0.01        0.88      3.42 o 
   2   2   6      393.94      465.75     19.58 o 
   3   2   6        0.21       -0.01      0.93 o 
   4   2   6       78.42       84.51      8.90 o 
   5   2   6       31.61       18.22      7.68 o 
   6   2   6        4.97       10.63      6.38 o 
   7   2   6       10.22       11.99      7.60 o 
 -10   3   6        0.30        4.95      3.10 o 
  -9   3   6        0.89       -0.26      0.54 o 
  -8   3   6       52.84       60.87      6.46 o 
  -7   3   6        1.84        1.32      1.09 o 
  -6   3   6       59.10       63.96      6.19 o 
  -5   3   6       13.62       13.29      2.74 o 
  -4   3   6       20.17       22.32      3.58 o 
  -3   3   6        3.42        1.04      1.46 o 
  -2   3   6        5.97        3.90      1.70 o 
  -1   3   6       12.90       11.34      3.55 o 
   0   3   6      312.09      300.97     13.69 o 
   1   3   6        1.06        0.71      1.06 o 
   2   3   6       85.97       79.19      9.13 o 
   3   3   6        0.40        2.32      3.57 o 
   4   3   6       51.45       56.59     12.87 o 
   5   3   6        0.80       -1.79      3.90 o 
   6   3   6        2.22        4.33      4.92 o 
 -10   4   6       23.48       27.55      7.34 o 
  -9   4   6        0.06       -1.69      2.72 o 
  -8   4   6       48.06       54.23      9.09 o 
  -7   4   6        2.79        5.00      1.52 o 
  -6   4   6        4.12        3.44      1.21 o 
  -5   4   6        6.30        6.77      1.53 o 
  -4   4   6       25.90       32.77      4.59 o 
  -3   4   6       61.36       59.48      9.22 o 
  -2   4   6       49.48       60.12      8.79 o 
  -1   4   6       99.52       94.10      7.22 o 
   0   4   6       34.21       28.20      3.22 o 
   1   4   6        7.43        6.35      1.73 o 
   2   4   6       53.88       55.61      6.90 o 
   3   4   6        3.14        9.89      5.72 o 
   4   4   6        6.79        8.73      5.66 o 
   5   4   6        3.11        0.71      1.65 o 
   6   4   6       22.07       20.45      9.11 o 
 -10   5   6        0.12        0.57      1.08 o 
  -9   5   6        1.76        1.90      1.40 o 
  -8   5   6      110.46      122.04     15.12 o 
  -7   5   6        3.46        5.16      2.98 o 
  -6   5   6      119.63      129.47     14.80 o 
  -5   5   6        0.81       -3.99      3.99 o 
  -4   5   6        6.68       10.19      3.42 o 
  -3   5   6        9.04        9.65      3.81 o 
  -2   5   6      106.17      101.55     14.22 o 
  -1   5   6        1.28        1.95      1.29 o 
   0   5   6       37.89       25.67      4.59 o 
   1   5   6        0.36       -1.35      1.84 o 
   2   5   6        9.11        6.91      2.03 o 
   3   5   6        1.60        2.62      3.07 o 
   4   5   6        2.49        4.01      3.81 o 
   5   5   6        0.04        2.38      3.73 o 
 -10   6   6       72.13       74.02     13.07 o 
  -9   6   6        1.26        6.66      3.83 o 
  -8   6   6       35.10       33.71      8.47 o 
  -7   6   6        1.49       -0.18      2.94 o 
  -6   6   6       26.84       42.88      9.22 o 
  -5   6   6        6.49        3.87      2.01 o 
  -4   6   6       60.59       59.27     15.99 o 
  -3   6   6       43.95       33.33     11.45 o 
  -2   6   6      235.01      259.30     21.79 o 
  -1   6   6       21.79       26.66     10.28 o 
   0   6   6     1185.51     1281.58     34.56 o 
   1   6   6       98.22      105.03     10.44 o 
   2   6   6      149.57      155.19     23.56 o 
   3   6   6        6.01       11.10      6.25 o 
  -9   7   6        0.31       -3.17      3.17 o 
  -8   7   6       64.16       49.27     10.91 o 
  -7   7   6        1.23        1.66      3.73 o 
  -6   7   6        7.93       17.36      6.17 o 
  -5   7   6        2.33       -1.53      3.29 o 
  -4   7   6        3.87        1.87      3.59 o 
  -3   7   6        1.06        4.39      2.30 o 
  -2   7   6       13.65       17.20      5.15 o 
  -1   7   6        4.53        1.31      6.15 o 
   0   7   6      195.04      199.68     19.79 o 
   1   7   6        7.81        8.64      3.52 o 
   2   7   6       73.31       61.50     10.20 o 
  -8   8   6        1.02        2.15      2.48 o 
  -7   8   6        6.99        3.08     10.46 o 
  -6   8   6       28.78       23.74      7.68 o 
  -5   8   6        0.05        3.42      2.44 o 
  -4   8   6        0.71        2.31      2.32 o 
  -3   8   6        0.99       10.48      5.03 o 
  -2   8   6        0.72       -4.70      4.70 o 
  -1   8   6       36.99       51.31     15.10 o 
   0   8   6        5.45       -1.23      2.54 o 
  -6   9   6        6.76        1.34      2.85 o 
  -5   9   6        0.50        0.07      1.04 o 
  -4   9   6       40.32       51.94     16.59 o 
  -3   9   6        2.90        8.80      5.95 o 
  -2   9   6        8.61       13.04      8.51 o 
   3 -11   7        1.94        5.36      3.84 o 
  -1 -10   7        2.34        0.58      1.70 o 
   0 -10   7      226.76      247.16     21.94 o 
   1 -10   7        0.24        0.00      2.85 o 
   2 -10   7       58.27       59.41      8.16 o 
   3 -10   7        0.35       -1.06      1.21 o 
   4 -10   7        4.04        1.88      1.92 o 
   5 -10   7        0.48        2.48      3.80 o 
   6 -10   7       76.07      112.61     23.13 o 
  -3  -9   7       11.01       13.72      8.00 o 
  -2  -9   7        0.17       -1.29      1.29 o 
  -1  -9   7        1.11        0.33      0.93 o 
   0  -9   7      149.08      168.89     17.17 o 
   1  -9   7       16.16       14.16      4.87 o 
   2  -9   7      476.31      484.41     22.42 o 
   3  -9   7        0.35       -0.02      1.17 o 
   4  -9   7        1.47        0.30      1.84 o 
   5  -9   7        0.41        6.34      2.31 o 
   6  -9   7        0.72        3.20      4.99 o 
   7  -9   7        1.49        3.79      5.21 o 
  -4  -8   7       12.37        4.13      2.93 o 
  -3  -8   7        1.36        2.28      1.85 o 
  -2  -8   7        0.06       -0.32      0.80 o 
  -1  -8   7        3.93        6.98      3.23 o 
   0  -8   7        0.17       -1.41      1.62 o 
   1  -8   7        9.93       16.67      4.69 o 
   2  -8   7        3.75       -1.20      2.50 o 
   3  -8   7        1.09        0.06      3.00 o 
   4  -8   7        6.46        3.45      1.69 o 
   5  -8   7        1.06        3.12      1.79 o 
   6  -8   7       11.16       10.65      5.90 o 
   7  -8   7        0.07        5.31      4.87 o 
   8  -8   7        6.20       10.69      5.65 o 
  -6  -7   7        6.15        5.87      3.16 o 
  -5  -7   7        2.53        3.61      2.20 o 
  -4  -7   7       78.73       95.16      9.89 o 
  -3  -7   7        0.80        0.76      0.90 o 
  -2  -7   7        2.07        1.47      1.34 o 
  -1  -7   7       28.41       33.93      6.54 o 
   0  -7   7        0.07        1.22      1.34 o 
   1  -7   7        0.10        0.20      2.07 o 
   2  -7   7       10.06       11.81      4.72 o 
   3  -7   7        0.00       -0.58      1.10 o 
   4  -7   7      365.44      351.81     19.46 o 
   5  -7   7        0.01       -0.30      1.31 o 
   6  -7   7       10.16       15.41      3.43 o 
   7  -7   7        0.02        9.45      3.81 o 
   8  -7   7        2.94        0.44      0.76 o 
   9  -7   7        0.13        4.69      3.99 o 
  -7  -6   7        0.00       -1.12      2.04 o 
  -6  -6   7       13.49        8.82      3.35 o 
  -5  -6   7        0.00        2.24      1.92 o 
  -4  -6   7        0.35        0.46      1.98 o 
  -3  -6   7        1.48       -0.41      1.11 o 
  -2  -6   7       42.06       40.52      6.61 o 
  -1  -6   7       18.40       15.17      5.94 o 
   0  -6   7       35.47       47.56     10.05 o 
   1  -6   7        0.00       -1.28      2.19 o 
   2  -6   7      623.29      563.87     71.77 o 
   3  -6   7        1.06        0.28      0.55 o 
   4  -6   7       53.03       64.99      4.94 o 
   5  -6   7        3.50        3.32      1.08 o 
   6  -6   7        4.68        4.69      1.87 o 
   7  -6   7        0.44        0.49      0.90 o 
   8  -6   7       21.27       21.42      4.74 o 
   9  -6   7        0.69        1.11      2.17 o 
  -7  -5   7        1.19        1.27      1.54 o 
  -6  -5   7        9.20        8.60      2.39 o 
  -5  -5   7        0.02        0.07      1.07 o 
  -4  -5   7        2.15        0.07      0.95 o 
  -3  -5   7        4.41        3.93      1.40 o 
  -2  -5   7      443.11      506.10     17.67 o 
  -1  -5   7        4.06        2.72      1.14 o 
   0  -5   7     1168.67     1282.82     19.35 o 
   1  -5   7        3.50        2.50      2.95 o 
   2  -5   7      187.41      216.30     18.14 o 
   3  -5   7        1.80        1.30      2.03 o 
   4  -5   7        2.08        4.87      1.74 o 
   5  -5   7        0.42        0.20      1.02 o 
   6  -5   7       54.39       40.57      5.61 o 
   7  -5   7        2.01        3.75      1.87 o 
   8  -5   7      158.90      166.43     13.45 o 
   9  -5   7        0.08        1.68      1.65 o 
  -8  -4   7        7.38       11.82      3.68 o 
  -7  -4   7        0.18        1.44      1.36 o 
  -6  -4   7        2.72       -1.48      2.73 o 
  -5  -4   7        0.39        0.53      1.03 o 
  -4  -4   7        3.19        3.26      1.10 o 
  -3  -4   7        2.34        2.21      0.94 o 
  -2  -4   7        8.41        7.55      2.39 o 
  -1  -4   7        0.31        0.02      0.27 o 
   0  -4   7      361.93      426.38     25.77 o 
   1  -4   7       16.24        9.70      3.81 o 
   2  -4   7        4.09        0.66      1.36 o 
   3  -4   7        5.07        3.18      1.07 o 
   4  -4   7      258.75      312.06     11.22 o 
   5  -4   7        3.64        4.29      1.39 o 
   6  -4   7       10.47        5.13      5.13 o 
   7  -4   7        4.77        2.66      2.84 o 
   8  -4   7       35.08       35.96      6.41 o 
   9  -4   7        0.01        1.13      2.12 o 
  -9  -3   7        4.47        3.84      2.03 o 
  -8  -3   7        3.25        2.16      1.61 o 
  -7  -3   7        0.85        2.60      1.33 o 
  -6  -3   7       82.26       77.85      7.55 o 
  -5  -3   7        1.11        0.51      0.76 o 
  -4  -3   7       57.71       59.18      5.60 o 
  -3  -3   7        0.00       -0.04      0.51 o 
  -2  -3   7      234.21      286.63     11.66 o 
  -1  -3   7        1.29        0.85      1.08 o 
   0  -3   7      258.23      245.20     18.78 o 
   1  -3   7        1.79        2.17      0.91 o 
   2  -3   7      206.80      227.71      8.29 o 
   3  -3   7        6.76        7.29      1.86 o 
   4  -3   7      319.40      357.85     12.44 o 
   5  -3   7        1.14       -1.59      1.59 o 
   6  -3   7       10.41        9.00      2.53 o 
   7  -3   7        1.92       -0.39      1.49 o 
   8  -3   7       26.82       27.98      7.47 o 
   9  -3   7        0.70        1.47      1.46 o 
  -9  -2   7        0.35        0.54      1.45 o 
  -8  -2   7        3.92        2.28      1.23 o 
  -7  -2   7        4.39        4.15      2.21 o 
  -6  -2   7       48.05       46.56      5.70 o 
  -5  -2   7        3.29        3.04      1.87 o 
  -4  -2   7      200.47      228.09     10.86 o 
  -3  -2   7        8.44       11.71      2.11 o 
  -2  -2   7      336.28      343.41     13.74 o 
  -1  -2   7        8.16        4.68      1.48 o 
   0  -2   7     1673.57     1795.32     34.96 o 
   1  -2   7       67.15       70.33      7.02 o 
   2  -2   7      786.11      845.50     21.55 o 
   3  -2   7      129.57      126.34      8.29 o 
   4  -2   7       40.38       36.31      3.55 o 
   5  -2   7      105.73      121.52     13.75 o 
   6  -2   7       38.85       48.00      4.98 o 
   7  -2   7        0.47        0.88      1.41 o 
   8  -2   7        3.12        4.74      1.99 o 
   9  -2   7        5.39        2.32      2.06 o 
 -10  -1   7        0.96        3.90      2.42 o 
  -9  -1   7        0.54        2.30      0.95 o 
  -8  -1   7        1.52       -0.43      1.07 o 
  -7  -1   7        6.62        5.89      1.87 o 
  -6  -1   7        1.89        1.74      1.16 o 
  -5  -1   7        3.21        5.67      1.79 o 
  -4  -1   7      403.84      376.05     13.67 o 
  -3  -1   7        0.01       -0.42      0.66 o 
  -2  -1   7       21.16       23.96      2.49 o 
  -1  -1   7        1.60        1.11      0.78 o 
   0  -1   7     5606.64     6243.18     97.72 o 
   1  -1   7        5.46        4.66      1.42 o 
   2  -1   7      825.61      935.64     22.27 o 
   3  -1   7       22.86       21.90      3.04 o 
   4  -1   7       40.38       49.95      5.51 o 
   5  -1   7        2.03        1.95      1.04 o 
   6  -1   7      111.36      137.96     11.25 o 
   7  -1   7        1.12        0.24      1.74 o 
   8  -1   7       13.26       16.46      5.29 o 
 -10   0   7       31.59       34.73      6.50 o 
  -9   0   7        1.27       -1.38      1.95 o 
  -8   0   7       36.64       44.66      6.21 o 
  -7   0   7        1.93        0.13      0.81 o 
  -6   0   7        2.51        2.96      0.81 o 
  -5   0   7        0.07        0.02      0.32 o 
  -4   0   7       12.07       14.35      2.21 o 
  -3   0   7       17.77       14.53      2.01 o 
  -2   0   7     5320.41     5362.43    106.05 o 
  -1   0   7        0.06        0.37      0.57 o 
   0   0   7      438.41      454.60     18.85 o 
   1   0   7       12.40        8.29      2.13 o 
   2   0   7       10.84       11.32      2.63 o 
   3   0   7       77.25       74.08      6.43 o 
   4   0   7        8.12        6.88      1.85 o 
   5   0   7        0.78        1.07      1.53 o 
   6   0   7      326.07      374.26     23.01 o 
   7   0   7       41.70       55.31      9.93 o 
   8   0   7       93.74      122.90     15.82 o 
 -10   1   7       21.32       20.46      6.29 o 
  -9   1   7        0.00        1.91      1.86 o 
  -8   1   7        1.73        1.92      0.78 o 
  -7   1   7        0.00       -0.73      0.73 o 
  -6   1   7       13.30       15.89      2.79 o 
  -5   1   7        4.89        2.23      2.13 o 
  -4   1   7       18.19       11.68      2.08 o 
  -3   1   7       25.40       23.38      3.27 o 
  -2   1   7     1894.51     2127.73     43.38 o 
  -1   1   7        5.77        8.39      2.21 o 
   0   1   7     3084.62     3381.28     54.32 o 
   1   1   7        0.02        1.31      1.41 o 
   2   1   7      444.27      416.02     23.38 o 
   3   1   7        0.02        0.98      0.78 o 
   4   1   7      387.16      398.88     15.47 o 
   5   1   7        2.74        3.11      1.37 o 
   6   1   7       37.28       38.94     12.11 o 
   7   1   7        1.99       -0.30      1.92 o 
 -10   2   7        5.27        8.18      6.01 o 
  -9   2   7        0.10        1.50      1.71 o 
  -8   2   7       55.18       43.69      5.54 o 
  -7   2   7        0.00        0.35      0.96 o 
  -6   2   7      534.26      546.02     18.28 o 
  -5   2   7       57.35       49.44      6.23 o 
  -4   2   7       25.07       30.48      4.24 o 
  -3   2   7       33.10       36.57      4.64 o 
  -2   2   7       56.29       52.17      5.61 o 
  -1   2   7      139.49      144.01      9.54 o 
   0   2   7      180.75      180.17      9.11 o 
   1   2   7        5.95        3.58      2.54 o 
   2   2   7       13.19        6.69      2.13 o 
   3   2   7        0.56        0.03      0.51 o 
   4   2   7       13.06       15.38      4.09 o 
   5   2   7       41.83       39.33     11.87 o 
   6   2   7        1.52       -3.78      4.78 o 
   7   2   7        9.62        7.39      5.72 o 
 -10   3   7        5.07        4.26      2.65 o 
  -9   3   7        0.08       -1.82      2.50 o 
  -8   3   7        3.79        4.35      1.82 o 
  -7   3   7        1.02       -0.08      0.97 o 
  -6   3   7        0.04        0.51      2.11 o 
  -5   3   7       19.12       24.98      3.93 o 
  -4   3   7      411.88      390.06     17.51 o 
  -3   3   7        1.59        1.75      1.12 o 
  -2   3   7      421.45      497.91     18.96 o 
  -1   3   7        0.89        0.84      1.23 o 
   0   3   7      124.89      138.92      9.80 o 
   1   3   7        0.17        0.60      0.71 o 
   2   3   7      421.32      449.80     22.84 o 
   3   3   7        1.94        5.86      3.26 o 
   4   3   7      200.16      223.61     26.68 o 
   5   3   7        1.44       -0.50      3.45 o 
   6   3   7        4.37        3.23      4.81 o 
 -10   4   7       40.14       36.17      8.74 o 
  -9   4   7        0.61        0.67      4.35 o 
  -8   4   7       22.95       28.72      6.85 o 
  -7   4   7        3.62       -0.52      2.96 o 
  -6   4   7      298.89      309.12     14.81 o 
  -5   4   7        0.00       -0.72      1.12 o 
  -4   4   7      744.56      805.15     24.66 o 
  -3   4   7      175.69      192.73     12.51 o 
  -2   4   7       22.16       18.94      5.67 o 
  -1   4   7      132.66      126.76     13.75 o 
   0   4   7        1.61        1.76      0.67 o 
   1   4   7        3.99        6.65      2.43 o 
   2   4   7        0.09        1.88      2.36 o 
   3   4   7        3.14        2.07      1.21 o 
   4   4   7       15.44       12.20      6.20 o 
   5   4   7        0.54        4.25      4.11 o 
 -10   5   7       35.85       23.19      6.96 o 
  -9   5   7        0.09        0.68      1.73 o 
  -8   5   7        6.80        6.57      3.37 o 
  -7   5   7        0.00        0.73      1.72 o 
  -6   5   7      278.05      331.98     21.48 o 
  -5   5   7        0.10        2.95      2.56 o 
  -4   5   7      690.38      717.46     34.52 o 
  -3   5   7       10.56        9.45      6.05 o 
  -2   5   7      994.34     1090.43     42.55 o 
  -1   5   7        1.35        3.62      3.57 o 
   0   5   7      227.81      231.63     14.43 o 
   1   5   7       13.13       10.82      3.18 o 
   2   5   7      114.54      109.35     14.39 o 
   3   5   7        2.47        4.72      3.83 o 
   4   5   7        2.13        7.38      5.16 o 
  -9   6   7        0.09        2.33      1.98 o 
  -8   6   7       61.40       67.16     15.40 o 
  -7   6   7        3.73       -0.61      2.38 o 
  -6   6   7       23.45       13.39      8.59 o 
  -5   6   7       11.34       14.90      5.11 o 
  -4   6   7        2.26        5.58      3.00 o 
  -3   6   7       63.65       66.23     13.18 o 
  -2   6   7      205.25      227.94     20.88 o 
  -1   6   7        6.95        5.92      6.07 o 
   0   6   7       95.34       86.32      9.37 o 
   1   6   7       33.51       27.27      5.38 o 
   2   6   7      124.81      111.97     15.01 o 
   3   6   7        0.97        5.52      4.26 o 
  -9   7   7        0.42       -2.43      2.49 o 
  -8   7   7       47.85       69.92     12.98 o 
  -7   7   7        0.53       14.05      5.81 o 
  -6   7   7      147.14      186.95     20.74 o 
  -5   7   7        3.24        1.74      2.16 o 
  -4   7   7        0.20       -2.71      2.73 o 
  -3   7   7        0.89       -0.61      1.51 o 
  -2   7   7        0.14        2.09      2.59 o 
  -1   7   7        4.85       -0.31      3.75 o 
   0   7   7        7.12        7.99      2.69 o 
   1   7   7        3.28       -0.25      3.23 o 
  -7   8   7        3.93        2.63      2.75 o 
  -6   8   7       11.63       12.74      5.94 o 
  -5   8   7        0.01       -2.66      2.66 o 
  -4   8   7        0.50        0.70      2.88 o 
  -3   8   7        1.16       -0.25      1.99 o 
  -2   8   7       10.18       14.93      5.88 o 
  -1   8   7       18.48        4.37      6.67 o 
  -1 -10   8        0.99        1.46      1.80 o 
   0 -10   8        1.12        2.48      2.15 o 
   1 -10   8        1.93        5.05      2.70 o 
   2 -10   8       22.10       14.93      5.05 o 
   3 -10   8        0.62       -2.02      2.02 o 
   4 -10   8        2.35        0.75      4.82 o 
   5 -10   8        0.08        0.20      5.83 o 
   6 -10   8        1.43        8.95      6.64 o 
  -3  -9   8        2.91        9.28      6.75 o 
  -2  -9   8        5.26        1.02      2.09 o 
  -1  -9   8        1.45        0.86      2.36 o 
   0  -9   8        9.66       14.19      4.88 o 
   1  -9   8        0.62       -0.60      0.86 o 
   2  -9   8      228.30      259.93     20.29 o 
   3  -9   8        0.37       -0.72      1.76 o 
   4  -9   8       13.31       10.91      3.87 o 
   5  -9   8        0.00       -1.52      2.62 o 
   6  -9   8       30.10       32.63     12.86 o 
   7  -9   8        0.00       -1.20      2.54 o 
  -4  -8   8        0.05       -0.01      1.47 o 
  -3  -8   8        0.95        0.71      0.87 o 
  -2  -8   8        0.01       -0.98      7.10 o 
  -1  -8   8        9.29        9.73      3.90 o 
   0  -8   8        4.59        5.19      2.69 o 
   1  -8   8        7.07        5.23      2.81 o 
   2  -8   8       15.28       11.10      4.91 o 
   3  -8   8        0.72       -3.81      3.81 o 
   4  -8   8       42.95       40.75      7.18 o 
   5  -8   8        0.01        0.47      1.25 o 
   6  -8   8       26.29       33.49     12.25 o 
   7  -8   8        0.03       -1.74      2.91 o 
   8  -8   8       15.77        9.22      7.41 o 
  -6  -7   8        0.98        2.15      1.94 o 
  -5  -7   8        1.63        1.08      1.51 o 
  -4  -7   8        1.39       -0.74      4.88 o 
  -3  -7   8        0.30        2.63      1.18 o 
  -2  -7   8        0.99        2.45      2.78 o 
  -1  -7   8        3.41        0.87      4.38 o 
   0  -7   8        4.40        2.80      2.15 o 
   1  -7   8        0.04        0.69      1.16 o 
   2  -7   8        0.05       -0.31      0.92 o 
   3  -7   8        0.25        1.24      2.65 o 
   4  -7   8      201.26      180.19     14.79 o 
   5  -7   8        0.00       -0.22      1.03 o 
   6  -7   8        0.32        0.63      0.54 o 
   7  -7   8        0.48        0.41      3.87 o 
   8  -7   8       13.52        8.26      4.28 o 
  -7  -6   8        0.06       -0.20      2.72 o 
  -6  -6   8        8.89        3.61      1.47 o 
  -5  -6   8        0.19       -0.68      1.73 o 
  -4  -6   8       11.11        7.45      2.63 o 
  -3  -6   8        1.75        0.85      0.67 o 
  -2  -6   8       16.03       17.04      3.01 o 
  -1  -6   8       11.98       15.36      2.57 o 
   0  -6   8       44.11       39.90      7.07 o 
   1  -6   8        0.93        1.68      1.83 o 
   2  -6   8       81.23       84.87     12.55 o 
   3  -6   8       10.52        7.85      3.66 o 
   4  -6   8       39.27       34.55      9.04 o 
   5  -6   8        0.81        1.25      2.04 o 
   6  -6   8      261.55      233.19     14.24 o 
   7  -6   8        0.11        1.68      1.81 o 
   8  -6   8        0.31        0.94      1.59 o 
  -7  -5   8        0.66       -0.86      3.08 o 
  -6  -5   8        4.79        2.06      0.87 o 
  -5  -5   8        0.45        0.66      1.86 o 
  -4  -5   8       64.78       61.11      6.75 o 
  -3  -5   8        0.93        1.28      0.97 o 
  -2  -5   8       23.20       31.89      3.68 o 
  -1  -5   8        0.01       -0.10      0.61 o 
   0  -5   8      387.94      471.51     29.88 o 
   1  -5   8        2.61        2.58      2.41 o 
   2  -5   8        0.14       -0.44      2.09 o 
   3  -5   8        8.07       11.25      4.65 o 
   4  -5   8        7.24        7.77      1.71 o 
   5  -5   8        0.21       -0.73      0.73 o 
   6  -5   8        3.90       -0.02      1.16 o 
   7  -5   8        0.03       -0.37      1.86 o 
   8  -5   8       11.19        6.42      2.47 o 
   9  -5   8        0.03        1.09      1.60 o 
  -8  -4   8       29.50       47.25      8.00 o 
  -7  -4   8        0.17        2.51      1.31 o 
  -6  -4   8       50.06       61.98      7.14 o 
  -5  -4   8        0.02        0.20      0.50 o 
  -4  -4   8       21.36       28.34      4.14 o 
  -3  -4   8        0.73        0.84      0.56 o 
  -2  -4   8        7.09        5.88      1.88 o 
  -1  -4   8        0.55        0.86      1.11 o 
   0  -4   8      372.65      476.79     28.86 o 
   1  -4   8       66.45       56.01      9.91 o 
   2  -4   8     1061.37     1105.94     43.50 o 
   3  -4   8       21.41       21.65      2.93 o 
   4  -4   8       78.54       74.09      5.62 o 
   5  -4   8       17.42       16.90      2.96 o 
   6  -4   8       14.93       23.43      5.08 o 
   7  -4   8       11.67        9.48      2.89 o 
   8  -4   8        6.23        3.80      1.79 o 
   9  -4   8        0.02        0.18      1.89 o 
  -9  -3   8        1.07        2.33      1.57 o 
  -8  -3   8        0.92       -0.78      0.78 o 
  -7  -3   8        0.10        2.50      1.55 o 
  -6  -3   8        2.65        2.26      1.90 o 
  -5  -3   8        2.02        2.33      1.32 o 
  -4  -3   8        0.49        1.46      2.34 o 
  -3  -3   8        0.51        0.31      0.28 o 
  -2  -3   8       17.06       14.58      2.29 o 
  -1  -3   8        3.88        2.83      1.41 o 
   0  -3   8      741.72      654.55     32.28 o 
   1  -3   8       13.48       10.00      1.57 o 
   2  -3   8       90.50      103.16      9.63 o 
   3  -3   8        0.21       -0.81      0.81 o 
   4  -3   8       89.30       93.90      6.62 o 
   5  -3   8        0.68       -0.11      1.00 o 
   6  -3   8        8.33       11.14      2.42 o 
   7  -3   8        0.27       -0.40      1.34 o 
   8  -3   8       21.75       31.98      6.13 o 
  -9  -2   8        0.02        1.23      2.00 o 
  -8  -2   8        0.32        1.02      1.74 o 
  -7  -2   8        2.43        5.28      2.59 o 
  -6  -2   8       61.18       66.89      7.03 o 
  -5  -2   8        0.03       -0.98      1.03 o 
  -4  -2   8       58.49       58.07      5.62 o 
  -3  -2   8        0.01        0.37      0.58 o 
  -2  -2   8      625.41      592.72     12.61 o 
  -1  -2   8       22.62       22.80      2.71 o 
   0  -2   8       98.93       91.76      8.57 o 
   1  -2   8       39.74       43.09      5.91 o 
   2  -2   8      552.92      557.68     17.85 o 
   3  -2   8      149.42      152.57      9.75 o 
   4  -2   8      530.77      505.43     14.06 o 
   5  -2   8      113.08      119.29      8.04 o 
   6  -2   8        6.36        8.16      2.38 o 
   7  -2   8        0.14        3.47      0.84 o 
   8  -2   8        0.56        1.99      1.30 o 
 -10  -1   8        6.57        6.56      2.53 o 
  -9  -1   8        0.15        0.33      0.55 o 
  -8  -1   8       30.87       27.71      4.91 o 
  -7  -1   8        0.00        0.49      1.03 o 
  -6  -1   8       22.47       29.23      4.53 o 
  -5  -1   8        0.00       -1.35      1.35 o 
  -4  -1   8       63.37       59.08      8.11 o 
  -3  -1   8        3.26        2.71      0.95 o 
  -2  -1   8      810.76      821.95     28.51 o 
  -1  -1   8        0.63        0.25      1.61 o 
   0  -1   8      177.10      219.77     13.43 o 
   1  -1   8        1.61        0.29      0.89 o 
   2  -1   8       75.96       67.89      6.35 o 
   3  -1   8        0.65        0.92      1.36 o 
   4  -1   8      449.47      434.66     17.12 o 
   5  -1   8        2.04        3.57      1.90 o 
   6  -1   8       18.28       18.88      4.58 o 
   7  -1   8        1.24        1.38      1.62 o 
   8  -1   8       38.86       39.93      9.22 o 
 -10   0   8        3.11        2.33      1.25 o 
  -9   0   8        0.05        0.49      0.46 o 
  -8   0   8        5.96        3.48      2.90 o 
  -7   0   8        0.03        0.04      0.78 o 
  -6   0   8        1.09        0.46      0.90 o 
  -5   0   8        3.25        2.66      0.92 o 
  -4   0   8       64.21       59.40      4.34 o 
  -3   0   8      126.08      115.47      9.06 o 
  -2   0   8      151.34      184.06     12.62 o 
  -1   0   8        4.31        5.39      1.12 o 
   0   0   8     1487.21     1550.58     37.57 o 
   1   0   8       49.62       49.91      6.03 o 
   2   0   8       40.85       48.76      5.76 o 
   3   0   8      127.61      125.49      8.98 o 
   4   0   8        0.05        0.42      0.58 o 
   5   0   8        6.94        2.36      1.87 o 
   6   0   8       11.03        7.33      4.14 o 
   7   0   8       63.49       81.62     12.32 o 
 -10   1   8        1.23        0.78      5.55 o 
  -9   1   8        1.18        1.76      1.17 o 
  -8   1   8       31.11       37.16      6.91 o 
  -7   1   8        0.22        0.91      0.96 o 
  -6   1   8       23.98       22.06      3.48 o 
  -5   1   8       13.12       13.26      3.46 o 
  -4   1   8      118.36      129.05      8.56 o 
  -3   1   8        8.48        4.52      1.49 o 
  -2   1   8        3.56        0.77      0.62 o 
  -1   1   8        2.18        2.62      1.42 o 
   0   1   8      147.38      162.76     10.14 o 
   1   1   8        0.01       -0.68      0.70 o 
   2   1   8      604.18      607.15     25.10 o 
   3   1   8        2.76        0.81      1.34 o 
   4   1   8      239.17      249.29     12.87 o 
   5   1   8        2.31        3.70      2.06 o 
   6   1   8       16.58       13.41      7.33 o 
   7   1   8        7.48       12.66      5.14 o 
 -10   2   8        0.52       -2.27      3.14 o 
  -9   2   8        0.49       -0.41      1.37 o 
  -8   2   8        5.64        4.75      2.48 o 
  -7   2   8       11.03       11.50      2.69 o 
  -6   2   8       62.94       70.30      6.82 o 
  -5   2   8      152.48      158.48     10.26 o 
  -4   2   8       38.40       40.16      4.99 o 
  -3   2   8       28.46       30.72      4.40 o 
  -2   2   8       98.91       83.49      7.46 o 
  -1   2   8      108.03      110.68     12.17 o 
   0   2   8       19.72       15.10      3.24 o 
   1   2   8        7.77        7.57      2.96 o 
   2   2   8       35.65       35.29      4.34 o 
   3   2   8        0.25       -0.03      0.76 o 
   4   2   8       81.24       90.88     17.21 o 
   5   2   8       35.91       33.77     10.85 o 
   6   2   8        5.76        6.00      5.08 o 
 -10   3   8       20.23       13.62      7.28 o 
  -9   3   8        0.29        1.60      2.48 o 
  -8   3   8        9.61        7.08      2.71 o 
  -7   3   8        5.30        1.39      2.55 o 
  -6   3   8        2.47        4.72      1.88 o 
  -5   3   8        2.28        1.39      1.52 o 
  -4   3   8       11.83       11.91      2.81 o 
  -3   3   8        0.01        1.62      1.21 o 
  -2   3   8       83.28       84.64      8.11 o 
  -1   3   8        0.16        0.19      1.49 o 
   0   3   8      613.81      682.69     23.14 o 
   1   3   8        2.01        3.07      1.96 o 
   2   3   8      185.67      216.38     16.65 o 
   3   3   8        0.32       -0.51      2.62 o 
   4   3   8       28.40       28.02      9.69 o 
   5   3   8        1.85        5.46      4.85 o 
 -10   4   8        1.60       -3.63      3.97 o 
  -9   4   8        0.11       -3.93      4.07 o 
  -8   4   8        1.77        2.57      1.91 o 
  -7   4   8       25.51       17.08      3.64 o 
  -6   4   8        0.77        2.23      3.44 o 
  -5   4   8       21.69       25.05      4.51 o 
  -4   4   8      225.60      245.47     14.46 o 
  -3   4   8      120.90      118.40     10.23 o 
  -2   4   8      402.69      435.85     25.90 o 
  -1   4   8       97.48       94.35     12.01 o 
   0   4   8        3.22        9.79      3.09 o 
   1   4   8        0.14       -4.16      4.16 o 
   2   4   8       18.17       26.75      6.22 o 
   3   4   8        0.00       -0.88      2.83 o 
   4   4   8        6.69        8.85      5.65 o 
   5   4   8        0.94       -3.64      3.92 o 
 -10   5   8       47.26       43.65      9.77 o 
  -9   5   8        0.03       -2.05      8.13 o 
  -8   5   8        0.25       -0.11      2.00 o 
  -7   5   8        2.66        2.44      2.04 o 
  -6   5   8        8.28        8.38      2.86 o 
  -5   5   8        0.67        0.33      2.88 o 
  -4   5   8      605.31      668.46     36.69 o 
  -3   5   8        5.93        7.44      3.63 o 
  -2   5   8     3039.18     3357.77     77.54 o 
  -1   5   8       17.59       15.02      5.52 o 
   0   5   8      740.51      803.11     28.09 o 
   1   5   8       21.89       19.17      4.66 o 
   2   5   8       11.08        8.62      3.45 o 
   3   5   8        0.22       -0.02      2.50 o 
   4   5   8       18.92       37.09     12.04 o 
  -9   6   8        1.15        2.87      3.26 o 
  -8   6   8        1.30        5.75      3.41 o 
  -7   6   8        0.62       -0.75      1.71 o 
  -6   6   8        0.38       -2.06      2.11 o 
  -5   6   8       14.77        5.42      6.75 o 
  -4   6   8       30.09       36.68      8.43 o 
  -3   6   8       64.83       62.52     17.59 o 
  -2   6   8      212.35      243.76     31.85 o 
  -1   6   8        0.10       -2.15      5.37 o 
   0   6   8      214.96      224.36     15.72 o 
   1   6   8       17.26       24.95      5.13 o 
   2   6   8        2.18        4.28      3.53 o 
  -8   7   8       84.53      103.97     16.15 o 
  -7   7   8        0.96        0.41      2.36 o 
  -6   7   8       65.23       78.28     13.79 o 
  -5   7   8        0.01       -1.35      2.08 o 
  -4   7   8        8.54        4.58      4.90 o 
  -3   7   8        1.13        1.53      7.03 o 
  -2   7   8       66.82       70.30     12.75 o 
  -1   7   8       13.64        4.88      7.54 o 
   0   7   8        2.95        4.01      3.96 o 
   1   7   8        4.49        1.87      3.43 o 
  -7   8   8        2.41       -0.24      1.71 o 
  -6   8   8       42.74       59.20     12.72 o 
  -5   8   8        2.88        3.68      2.64 o 
  -4   8   8        1.81        0.09      7.24 o 
  -3   8   8        0.75        1.43      1.84 o 
  -2   8   8        4.01        3.82      1.40 o 
  -1 -10   9        0.00        0.67      1.71 o 
   0 -10   9       50.93       50.01      9.88 o 
   1 -10   9        1.63        1.12      4.30 o 
   2 -10   9        0.20        0.27      1.69 o 
   3 -10   9        0.06        0.72      1.49 o 
   4 -10   9       10.99        7.94      5.97 o 
   5 -10   9        1.68       10.20      7.31 o 
  -3  -9   9        0.39        1.79      4.06 o 
  -2  -9   9        0.01        2.10      2.92 o 
  -1  -9   9        0.21        2.02      2.39 o 
   0  -9   9       22.95       22.66      6.17 o 
   1  -9   9        0.14        2.01      1.70 o 
   2  -9   9       12.81       11.05      3.70 o 
   3  -9   9        0.96        5.89      3.05 o 
   4  -9   9        5.28        3.73      1.02 o 
   5  -9   9        0.01        4.07      5.20 o 
   6  -9   9        0.11        0.64      1.92 o 
   7  -9   9        0.49        1.46      2.82 o 
  -4  -8   9        1.84       -1.55      2.65 o 
  -3  -8   9        0.08       -5.37      5.37 o 
  -2  -8   9       10.44        6.76      4.09 o 
  -1  -8   9        1.04        2.99      3.52 o 
   0  -8   9        2.24        0.94      3.54 o 
   1  -8   9        1.16        0.12      1.51 o 
   2  -8   9       75.31       76.00     13.73 o 
   3  -8   9        0.95       -2.12      2.18 o 
   4  -8   9       35.58       39.39      7.39 o 
   5  -8   9        0.06       -2.26      2.26 o 
   6  -8   9        5.04        3.26      3.97 o 
   7  -8   9        0.01       -1.40      2.65 o 
  -5  -7   9        0.08       -0.42      1.11 o 
  -4  -7   9        3.81        6.61      2.84 o 
  -3  -7   9        0.02       -0.49      0.99 o 
  -2  -7   9       13.92       14.20      2.97 o 
  -1  -7   9        0.57       -0.72      1.25 o 
   0  -7   9      155.49      169.15     21.03 o 
   1  -7   9        0.00        0.80      1.45 o 
   2  -7   9       33.49       33.62      8.61 o 
   3  -7   9        0.55       -0.66      1.23 o 
   4  -7   9       16.90       13.50      4.21 o 
   5  -7   9        1.73        0.19      1.83 o 
   6  -7   9       30.54       22.94      4.58 o 
   7  -7   9        1.45       -2.17      2.17 o 
   8  -7   9       10.83        9.07      4.30 o 
  -6  -6   9        0.18        0.03      1.11 o 
  -5  -6   9        0.05       -1.60      1.60 o 
  -4  -6   9        8.12        5.61      4.27 o 
  -3  -6   9        1.25        2.56      1.39 o 
  -2  -6   9       79.83       93.99      6.85 o 
  -1  -6   9        0.00        0.05      1.42 o 
   0  -6   9        2.06        1.12      0.66 o 
   1  -6   9        2.11        2.22      2.04 o 
   2  -6   9       45.81       54.50     10.54 o 
   3  -6   9       46.21       43.43      9.56 o 
   4  -6   9       16.82       14.19      4.17 o 
   5  -6   9        1.73        2.45      1.40 o 
   6  -6   9      173.53      156.83     12.19 o 
   7  -6   9        0.91        0.56      0.91 o 
   8  -6   9       48.86       59.45     11.09 o 
  -7  -5   9        0.04        3.89      2.55 o 
  -6  -5   9        7.15        9.11      3.01 o 
  -5  -5   9        0.48        0.38      0.82 o 
  -4  -5   9        2.48        2.74      1.61 o 
  -3  -5   9        0.01        0.72      0.54 o 
  -2  -5   9       44.43       52.32      5.16 o 
  -1  -5   9        1.29        2.89      2.94 o 
   0  -5   9        2.83        1.59      0.47 o 
   1  -5   9       13.71       18.15      5.84 o 
   2  -5   9      304.50      326.27     25.44 o 
   3  -5   9        1.54        3.08      2.40 o 
   4  -5   9       77.36       84.27      5.98 o 
   5  -5   9        0.40        0.76      0.61 o 
   6  -5   9      223.01      215.37     13.38 o 
   7  -5   9        0.00       -1.06      1.06 o 
   8  -5   9       20.13       22.09      4.98 o 
  -8  -4   9       17.21       16.69      4.75 o 
  -7  -4   9        1.38        1.80      1.80 o 
  -6  -4   9       59.09       64.83      7.45 o 
  -5  -4   9        0.04        0.64      1.12 o 
  -4  -4   9       16.08       12.30      2.84 o 
  -3  -4   9        0.78        0.64      0.45 o 
  -2  -4   9       17.17       17.73      5.23 o 
  -1  -4   9        0.00        2.49      2.25 o 
   0  -4   9        2.73        1.55      1.19 o 
   1  -4   9      151.26      146.34     16.75 o 
   2  -4   9       36.38       36.83      4.42 o 
   3  -4   9       42.08       46.83      6.51 o 
   4  -4   9        4.51        2.35      1.00 o 
   5  -4   9       48.82       45.19      5.00 o 
   6  -4   9        0.00        0.36      0.62 o 
   7  -4   9       14.64       10.77      3.16 o 
   8  -4   9        3.08        4.10      2.03 o 
  -9  -3   9        0.00        2.30      1.92 o 
  -8  -3   9        3.36        0.42      1.51 o 
  -7  -3   9        0.00       -0.48      1.56 o 
  -6  -3   9       18.62       23.80      4.50 o 
  -5  -3   9        0.65       -1.58      1.58 o 
  -4  -3   9       67.71       71.35      6.67 o 
  -3  -3   9        0.56       -0.41      0.47 o 
  -2  -3   9       36.78       40.70      6.27 o 
  -1  -3   9        2.07        1.79      0.79 o 
   0  -3   9      110.14      123.74     11.70 o 
   1  -3   9        1.63        1.35      1.16 o 
   2  -3   9        3.56        2.71      1.18 o 
   3  -3   9        0.23       -0.07      0.64 o 
   4  -3   9       63.30       63.33      5.04 o 
   5  -3   9        1.87        1.91      0.96 o 
   6  -3   9       14.68       17.92      3.18 o 
   7  -3   9        0.40        0.16      1.09 o 
   8  -3   9        0.07        0.58      2.24 o 
  -9  -2   9        0.25        1.26      1.67 o 
  -8  -2   9       24.58       24.80      4.92 o 
  -7  -2   9        3.01        1.11      0.89 o 
  -6  -2   9      187.46      186.20     11.99 o 
  -5  -2   9        2.50        0.78      0.45 o 
  -4  -2   9       35.92       46.31      7.08 o 
  -3  -2   9        2.22        1.23      0.93 o 
  -2  -2   9      824.18      775.24     41.42 o 
  -1  -2   9       35.07       32.40      3.55 o 
   0  -2   9        1.04        0.78      1.32 o 
   1  -2   9       11.77       13.74      4.04 o 
   2  -2   9        5.86        5.88      1.90 o 
   3  -2   9      170.02      156.50     10.95 o 
   4  -2   9      494.80      530.80     17.75 o 
   5  -2   9      101.34      105.16      8.25 o 
   6  -2   9       99.54       96.75      9.75 o 
   7  -2   9        1.44        5.92      2.91 o 
   8  -2   9        1.11       -0.67      1.61 o 
  -9  -1   9        0.07        0.38      2.51 o 
  -8  -1   9        0.01       -0.34      1.42 o 
  -7  -1   9        2.05        0.76      1.61 o 
  -6  -1   9        7.49        2.12      2.74 o 
  -5  -1   9        0.68        3.27      1.91 o 
  -4  -1   9      623.78      639.66     26.10 o 
  -3  -1   9        4.20        5.50      2.83 o 
  -2  -1   9       82.45      101.66      9.74 o 
  -1  -1   9        4.83        3.36      1.30 o 
   0  -1   9      239.14      256.00     15.51 o 
   1  -1   9        2.96        3.11      1.73 o 
   2  -1   9      245.42      279.64     13.93 o 
   3  -1   9       33.53       37.60      5.21 o 
   4  -1   9     1400.30     1338.45     41.64 o 
   5  -1   9        7.26        8.82      2.70 o 
   6  -1   9      647.28      703.03     26.74 o 
   7  -1   9       11.48       14.11      4.81 o 
 -10   0   9        0.68       -0.00      2.25 o 
  -9   0   9        3.21        0.40      1.67 o 
  -8   0   9       34.92       38.68      5.89 o 
  -7   0   9        9.44       11.26      4.14 o 
  -6   0   9       47.96       39.73      7.09 o 
  -5   0   9        9.53        8.57      3.16 o 
  -4   0   9       79.17       76.22      6.70 o 
  -3   0   9      171.60      167.69     13.14 o 
  -2   0   9      490.24      469.61     25.77 o 
  -1   0   9        2.28        2.69      1.99 o 
   0   0   9      140.93      154.59     12.87 o 
   1   0   9       25.80       27.12      4.28 o 
   2   0   9       86.52       85.48      8.09 o 
   3   0   9       90.27       82.98      7.63 o 
   4   0   9       23.79       21.56      3.91 o 
   5   0   9        4.70        3.44      2.40 o 
   6   0   9       81.50       69.54     12.10 o 
   7   0   9       23.93       26.54      7.41 o 
  -9   1   9        0.28        0.42      0.69 o 
  -8   1   9       98.81       80.50     10.67 o 
  -7   1   9        0.02        0.42      1.03 o 
  -6   1   9       23.44       19.80      3.39 o 
  -5   1   9        4.55        2.23      2.19 o 
  -4   1   9        3.15        1.83      0.93 o 
  -3   1   9        3.19        3.42      1.69 o 
  -2   1   9      641.49      702.95     24.00 o 
  -1   1   9        2.22        1.99      1.66 o 
   0   1   9       10.41       29.61      5.81 o 
   1   1   9        0.38        0.11      0.95 o 
   2   1   9      223.31      216.40     16.12 o 
   3   1   9        4.95        3.59      1.50 o 
   4   1   9      157.61      154.67     10.64 o 
   5   1   9        7.94       11.02      6.78 o 
   6   1   9       31.57       31.50     11.18 o 
 -10   2   9       16.65       11.77      6.94 o 
  -9   2   9        6.28        4.59      4.13 o 
  -8   2   9       46.26       59.98      8.91 o 
  -7   2   9       15.38       11.08      2.87 o 
  -6   2   9       88.04       93.61      8.26 o 
  -5   2   9      231.62      272.73     14.07 o 
  -4   2   9      110.48      105.62      8.68 o 
  -3   2   9       37.86       36.73      5.08 o 
  -2   2   9      224.11      223.93     13.13 o 
  -1   2   9       60.82       59.59      6.99 o 
   0   2   9        1.94       -0.29      1.05 o 
   1   2   9       11.94        7.83      3.09 o 
   2   2   9      416.73      403.77     15.77 o 
   3   2   9        2.33       -0.21      3.23 o 
   4   2   9        2.13        0.29      0.97 o 
   5   2   9       19.67       28.19     10.00 o 
   6   2   9        3.34        9.55      6.45 o 
 -10   3   9       21.47       13.77      7.62 o 
  -9   3   9        0.84       -3.45      3.76 o 
  -8   3   9      257.62      267.89     32.60 o 
  -7   3   9       12.74       11.93      3.33 o 
  -6   3   9      310.39      339.74     16.50 o 
  -5   3   9        1.92        2.92      1.26 o 
  -4   3   9       24.84       29.47      4.90 o 
  -3   3   9        2.28       -0.69      1.23 o 
  -2   3   9        9.82        5.05      3.57 o 
  -1   3   9        8.33        6.09      2.43 o 
   0   3   9      161.05      154.61     11.57 o 
   1   3   9        1.51        7.26      3.11 o 
   2   3   9      505.57      540.95     27.94 o 
   3   3   9        0.79        0.17      1.39 o 
   4   3   9      153.63      149.09     23.23 o 
   5   3   9        3.11        6.43      5.09 o 
 -10   4   9        1.06        3.87      4.28 o 
  -9   4   9        0.39        7.13      5.71 o 
  -8   4   9       10.18       15.36      5.16 o 
  -7   4   9       43.02       47.75      9.19 o 
  -6   4   9      514.96      535.77     21.82 o 
  -5   4   9       45.76       44.94      6.39 o 
  -4   4   9      896.99      951.92     29.95 o 
  -3   4   9       78.90       88.42      9.43 o 
  -2   4   9      105.06      109.45     13.54 o 
  -1   4   9      115.28       92.23     22.94 o 
   0   4   9      120.07      139.22     11.57 o 
   1   4   9        0.70       -1.33      2.06 o 
   2   4   9       91.06       85.47     17.72 o 
   3   4   9        0.24        0.13      2.54 o 
   4   4   9       40.31       46.31     13.38 o 
  -9   5   9        0.05        1.62      2.92 o 
  -8   5   9       42.22       53.18     10.39 o 
  -7   5   9        0.00       -0.66      1.84 o 
  -6   5   9      219.68      263.33     22.73 o 
  -5   5   9        0.05        1.90      3.40 o 
  -4   5   9      479.52      541.70     32.20 o 
  -3   5   9        7.31       26.48      7.38 o 
  -2   5   9       30.63       32.65      8.01 o 
  -1   5   9        2.53        3.23      2.13 o 
   0   5   9       77.20       80.02      9.32 o 
   1   5   9        7.17        8.77      4.51 o 
   2   5   9        4.79        0.98      3.55 o 
   3   5   9        1.47       -0.71      1.66 o 
  -9   6   9        5.77        0.61      4.85 o 
  -8   6   9        4.78        6.53      4.42 o 
  -7   6   9        0.02       -0.30      1.92 o 
  -6   6   9       13.44       17.49      6.16 o 
  -5   6   9       21.30       32.33      8.56 o 
  -4   6   9        0.03        4.02      3.79 o 
  -3   6   9       31.23       31.26      8.65 o 
  -2   6   9        0.29        4.00      2.95 o 
  -1   6   9        1.60        4.38      3.76 o 
   0   6   9        8.46        5.52      2.72 o 
   1   6   9       14.25       16.01      4.31 o 
  -8   7   9      133.06      130.38     19.71 o 
  -7   7   9        0.85        1.18      3.99 o 
  -6   7   9       71.15       63.85     12.57 o 
  -5   7   9        0.27        2.25      1.96 o 
  -4   7   9       11.05       24.94      8.69 o 
  -3   7   9        0.91        0.81      2.72 o 
  -2   7   9       23.71       24.28      7.94 o 
  -1   7   9        7.26       11.79      5.58 o 
   0   7   9       17.83       21.86      7.31 o 
  -5   8   9        0.10       -1.19      5.08 o 
  -4   8   9       52.18       53.19     12.22 o 
   0 -10  10       55.74       62.73     11.00 o 
   1 -10  10        0.62        2.19      2.05 o 
   2 -10  10       28.79       24.77      6.52 o 
   3 -10  10        0.21       -1.19      3.15 o 
   4 -10  10        2.62        2.14      2.91 o 
  -2  -9  10        1.12       -0.87      1.90 o 
  -1  -9  10        0.12       -0.26      0.73 o 
   0  -9  10        2.73        6.40      3.56 o 
   1  -9  10        1.48       -1.34      2.00 o 
   2  -9  10       12.18       13.28      5.89 o 
   3  -9  10        0.10       -0.09      3.13 o 
   4  -9  10       94.58      107.72     32.21 o 
   5  -9  10        0.02        3.36      5.52 o 
   6  -9  10       36.80       62.40     17.35 o 
  -4  -8  10        0.76        3.79      4.11 o 
  -3  -8  10        0.02        2.02      0.67 o 
  -2  -8  10        6.13       11.17      6.36 o 
  -1  -8  10        0.04       -2.27      2.27 o 
   0  -8  10       28.60       22.64      6.04 o 
   1  -8  10        1.76        1.76      3.04 o 
   2  -8  10      335.86      369.22     31.18 o 
   3  -8  10        0.30       -2.63      2.63 o 
   4  -8  10        6.37        4.53      2.63 o 
   5  -8  10        0.53        0.81      1.21 o 
   6  -8  10       60.15       69.94     18.48 o 
   7  -8  10        0.01       -4.17      4.63 o 
  -5  -7  10        0.01        3.03      3.11 o 
  -4  -7  10        3.34        2.97      2.74 o 
  -3  -7  10        1.39        1.82      2.97 o 
  -2  -7  10        3.35        2.49      1.94 o 
  -1  -7  10        3.91        5.16      4.86 o 
   0  -7  10       15.10       27.16      8.52 o 
   1  -7  10        0.05       -1.30      1.84 o 
   2  -7  10      125.78      135.91     18.09 o 
   3  -7  10        4.69        3.80      3.21 o 
   4  -7  10      383.33      362.40     22.72 o 
   5  -7  10        2.90        2.22      1.34 o 
   6  -7  10       69.75       71.16      8.43 o 
   7  -7  10        0.05        2.11      1.81 o 
  -6  -6  10        0.09        0.56      1.55 o 
  -5  -6  10        0.02        1.78      2.13 o 
  -4  -6  10        2.95        1.51      1.49 o 
  -3  -6  10        0.47       -0.42      0.42 o 
  -2  -6  10      130.14      121.56      8.61 o 
  -1  -6  10        8.16        5.90      4.04 o 
   0  -6  10       72.70       80.64     14.39 o 
   1  -6  10       12.70       15.13      5.90 o 
   2  -6  10        6.11        3.12      2.67 o 
   3  -6  10       60.34       78.60     13.63 o 
   4  -6  10       41.12       39.87      7.48 o 
   5  -6  10        4.88        3.36      1.56 o 
   6  -6  10        1.65       -0.87      1.58 o 
   7  -6  10        0.74       -2.51      2.51 o 
   8  -6  10       27.89       27.49      7.80 o 
  -7  -5  10        0.37       -2.38      2.38 o 
  -6  -5  10        6.41        2.10      1.73 o 
  -5  -5  10        0.12        0.94      1.02 o 
  -4  -5  10        3.17        1.30      1.19 o 
  -3  -5  10        1.11       -0.02      0.57 o 
  -2  -5  10        8.00        5.16      1.70 o 
  -1  -5  10        0.72       -0.67      2.35 o 
   0  -5  10      288.97      330.47     27.45 o 
   1  -5  10        8.00        9.34      4.63 o 
   2  -5  10       27.04       27.98      8.05 o 
   3  -5  10        0.23        1.61      2.43 o 
   4  -5  10       34.35       36.73      4.11 o 
   5  -5  10        0.63        0.18      1.18 o 
   6  -5  10        8.61       13.12      6.20 o 
   7  -5  10        0.25        2.09      3.14 o 
   8  -5  10        1.16        1.71      2.03 o 
  -8  -4  10        8.27        3.48      3.19 o 
  -7  -4  10        0.00        0.64      3.20 o 
  -6  -4  10       21.61       26.76      4.82 o 
  -5  -4  10        0.28        0.76      0.85 o 
  -4  -4  10        0.78        3.18      1.20 o 
  -3  -4  10        0.44        0.67      0.39 o 
  -2  -4  10      196.91      199.95     15.30 o 
  -1  -4  10        9.09        9.13      3.19 o 
   0  -4  10       40.32       33.71      8.60 o 
   1  -4  10      239.24      269.86     24.24 o 
   2  -4  10      162.04       98.99     26.58 o 
   3  -4  10       19.28       26.90      3.49 o 
   4  -4  10        2.20        1.17      0.81 o 
   5  -4  10       47.27       37.72      4.17 o 
   6  -4  10        0.07        0.03      1.10 o 
   7  -4  10        4.58        1.99      2.31 o 
   8  -4  10        0.01       -0.73      1.97 o 
  -8  -3  10        0.95       -0.42      0.70 o 
  -7  -3  10        0.35        2.91      1.62 o 
  -6  -3  10       16.94       12.43      3.15 o 
  -5  -3  10        2.70        2.42      0.71 o 
  -4  -3  10       21.92       18.94      3.46 o 
  -3  -3  10        1.80        1.32      1.02 o 
  -2  -3  10      322.13      314.60     14.16 o 
  -1  -3  10        0.86        0.50      0.54 o 
   0  -3  10      476.44      488.58     22.49 o 
   1  -3  10        2.31        2.72      1.91 o 
   2  -3  10      808.73      798.20     29.60 o 
   3  -3  10        0.00        1.72      0.87 o 
   4  -3  10       54.57       50.55      4.79 o 
   5  -3  10       16.09       18.57      3.22 o 
   6  -3  10        8.74        8.52      2.92 o 
   7  -3  10        0.39       -1.18      1.97 o 
  -9  -2  10        0.01        0.26      1.29 o 
  -8  -2  10        1.47       -0.83      1.25 o 
  -7  -2  10        5.38        4.70      2.18 o 
  -6  -2  10        2.01        4.81      1.84 o 
  -5  -2  10        4.94        5.23      3.17 o 
  -4  -2  10      123.04      101.25     17.32 o 
  -3  -2  10        0.33        0.74      1.14 o 
  -2  -2  10       35.97       27.48      3.71 o 
  -1  -2  10       41.03       39.41      4.20 o 
   0  -2  10      111.48       99.84     10.25 o 
   1  -2  10       19.02       24.52      5.27 o 
   2  -2  10     1561.27     1650.36     39.71 o 
   3  -2  10      107.30      104.38      9.20 o 
   4  -2  10       34.90       38.23      5.02 o 
   5  -2  10       55.29       60.66      6.21 o 
   6  -2  10      124.79      129.11     11.39 o 
   7  -2  10        1.73        2.87      1.23 o 
  -9  -1  10        0.55        0.18      1.33 o 
  -8  -1  10        7.05        8.04      3.07 o 
  -7  -1  10        6.39        7.03      2.47 o 
  -6  -1  10        0.94        1.30      1.93 o 
  -5  -1  10        1.50        0.51      2.50 o 
  -4  -1  10      510.54      581.55     26.28 o 
  -3  -1  10        0.53        1.10      1.31 o 
  -2  -1  10      722.59      697.66     27.38 o 
  -1  -1  10        0.04       -0.26      1.17 o 
   0  -1  10       16.80       22.96      5.04 o 
   1  -1  10        2.17       -1.82      1.99 o 
   2  -1  10       67.11       65.05      7.09 o 
   3  -1  10       16.22       13.24      3.06 o 
   4  -1  10       48.91       49.66      6.51 o 
   5  -1  10        0.05        0.85      1.03 o 
   6  -1  10      105.37      107.94     11.67 o 
   7  -1  10        9.69       11.54      5.80 o 
  -9   0  10        5.64        1.33      1.49 o 
  -8   0  10        2.08        1.82      1.75 o 
  -7   0  10       22.59       26.78      5.92 o 
  -6   0  10       29.31       38.10      7.02 o 
  -5   0  10       21.19       26.27      5.53 o 
  -4   0  10      126.56      170.94     14.25 o 
  -3   0  10       94.31       96.56     10.53 o 
  -2   0  10      225.65      262.03     17.15 o 
  -1   0  10        0.41        0.57      3.00 o 
   0   0  10        7.19       29.75      6.21 o 
   1   0  10       13.65       10.14      2.70 o 
   2   0  10       27.19       26.98      4.57 o 
   3   0  10       33.61       34.34      5.23 o 
   4   0  10       44.62       51.83      7.84 o 
   5   0  10        1.60        1.74      2.52 o 
   6   0  10        0.33       -0.17      2.26 o 
  -9   1  10        2.08        1.16      3.34 o 
  -8   1  10       39.38       31.04      6.83 o 
  -7   1  10        0.30        1.33      2.21 o 
  -6   1  10        0.41        0.13      0.48 o 
  -5   1  10        0.49        1.30      0.79 o 
  -4   1  10        8.73        6.49      2.07 o 
  -3   1  10        2.74        3.20      1.22 o 
  -2   1  10       11.80       16.13      4.49 o 
  -1   1  10        1.52       -0.13      2.18 o 
   0   1  10       13.91       13.29      4.24 o 
   1   1  10        3.08        1.40      1.33 o 
   2   1  10       15.16       18.82      5.06 o 
   3   1  10        2.26        1.87      1.18 o 
   4   1  10       10.91       12.65      6.37 o 
   5   1  10       19.10       33.87     11.72 o 
   6   1  10        4.77        6.45      5.21 o 
 -10   2  10        5.44        2.04      2.93 o 
  -9   2  10        5.20        3.47      3.74 o 
  -8   2  10        1.54        3.76      3.70 o 
  -7   2  10       11.15       16.61      3.51 o 
  -6   2  10        4.87        2.92      1.65 o 
  -5   2  10      183.41      195.14     12.50 o 
  -4   2  10       43.50       37.43      5.39 o 
  -3   2  10        6.35        4.27      1.61 o 
  -2   2  10       22.00       32.20      5.22 o 
  -1   2  10       50.68       53.81      8.75 o 
   0   2  10       12.84        6.89      2.93 o 
   1   2  10        0.74       -1.45      6.27 o 
   2   2  10       31.25       23.15      3.84 o 
   3   2  10        2.52        2.09      2.57 o 
   4   2  10        4.64        0.05      3.66 o 
   5   2  10       10.55       26.27     10.45 o 
 -10   3  10       10.44        4.96      4.75 o 
  -9   3  10        0.03        1.59      2.67 o 
  -8   3  10        8.02        9.21      5.31 o 
  -7   3  10        2.18        2.01      2.76 o 
  -6   3  10      349.36      340.27     17.17 o 
  -5   3  10        6.64        7.79      2.50 o 
  -4   3  10      598.93      601.90     23.54 o 
  -3   3  10        0.35        0.73      1.91 o 
  -2   3  10       66.87       66.45      7.99 o 
  -1   3  10       22.62       18.38      4.07 o 
   0   3  10      240.00      245.36     29.28 o 
   1   3  10        0.51        0.01      1.40 o 
   2   3  10      136.75      127.98     18.43 o 
   3   3  10        0.31       -3.58      3.58 o 
   4   3  10        4.27       -3.02      3.40 o 
  -9   4  10        0.02       -0.86      2.14 o 
  -8   4  10       18.43       21.14      6.24 o 
  -7   4  10       21.85       24.93      6.68 o 
  -6   4  10      222.82      231.54     15.06 o 
  -5   4  10        1.48        0.36      2.22 o 
  -4   4  10     2044.34     2214.88     47.89 o 
  -3   4  10      170.95      207.11     14.87 o 
  -2   4  10      411.43      458.11     28.44 o 
  -1   4  10       82.25       81.14     12.05 o 
   0   4  10       23.29       43.93     13.96 o 
   1   4  10        0.23        0.10      4.26 o 
   2   4  10        1.51        0.04      1.63 o 
   3   4  10        1.60       -1.04      1.67 o 
  -9   5  10        0.17        5.83      5.59 o 
  -8   5  10       37.48       40.76      9.32 o 
  -7   5  10        1.21       -1.05      1.67 o 
  -6   5  10      292.45      311.34     28.88 o 
  -5   5  10        1.30       -1.84      2.45 o 
  -4   5  10        9.76       12.98      5.60 o 
  -3   5  10       35.48       43.82      9.72 o 
  -2   5  10       51.19       74.20     12.38 o 
  -1   5  10        3.37        3.10      1.99 o 
   0   5  10       12.39       13.61      5.72 o 
   1   5  10        4.38        6.48      3.05 o 
   2   5  10       13.54       16.14      7.49 o 
  -8   6  10        2.81        2.25      4.90 o 
  -7   6  10        0.32       -2.95      2.95 o 
  -6   6  10       29.58       35.50      9.15 o 
  -5   6  10       23.60       23.44      7.15 o 
  -4   6  10       85.40       80.43     13.67 o 
  -3   6  10       29.68       27.23      7.94 o 
  -2   6  10        7.84        7.41      4.07 o 
  -1   6  10        0.21       -0.12      6.42 o 
   0   6  10        6.75        8.57      4.45 o 
   1   6  10        3.37        5.28      3.38 o 
  -7   7  10        0.02        3.37      4.10 o 
  -6   7  10       12.92       12.25      5.47 o 
  -5   7  10        0.81        3.68      4.35 o 
  -4   7  10       22.82       24.06     13.11 o 
  -3   7  10        0.03        3.34      2.99 o 
  -2   7  10        2.34       -1.18      1.26 o 
   1 -10  11        0.31       -0.74      2.83 o 
   2 -10  11        7.02       11.61      4.75 o 
   3 -10  11        0.00        6.37      3.76 o 
  -2  -9  11        0.12       -2.64      3.33 o 
  -1  -9  11        0.49       -5.07      5.07 o 
   0  -9  11       15.17       12.50      4.67 o 
   1  -9  11        1.12        1.73      1.76 o 
   2  -9  11       58.40       50.70     12.64 o 
   3  -9  11        0.37        0.05      0.53 o 
   4  -9  11       55.53       61.36     10.22 o 
   5  -9  11        0.02        5.30      6.60 o 
  -4  -8  11        0.04       -4.93      4.93 o 
  -3  -8  11        0.02        3.13      3.63 o 
  -2  -8  11        0.04       -0.26      1.07 o 
  -1  -8  11        3.71        7.13      7.79 o 
   0  -8  11        3.10       -0.62      2.90 o 
   1  -8  11        9.13       16.48      7.37 o 
   2  -8  11        2.20       -0.16      2.42 o 
   3  -8  11        2.51       -0.72      1.46 o 
   4  -8  11      121.25      112.84     15.70 o 
   5  -8  11        0.82       -0.06      1.35 o 
   6  -8  11        0.28        6.45      5.60 o 
  -5  -7  11        0.00       -2.49      2.49 o 
  -4  -7  11        7.69        7.75      3.60 o 
  -3  -7  11        1.69        5.90      5.02 o 
  -2  -7  11        1.32        0.65      1.31 o 
  -1  -7  11        1.17        5.63      4.24 o 
   0  -7  11       48.56       47.13     11.95 o 
   1  -7  11        0.11       -2.01      2.35 o 
   2  -7  11        0.49        3.34      3.00 o 
   3  -7  11        1.23        4.64      3.91 o 
   4  -7  11      268.22      235.89     19.13 o 
   5  -7  11        0.06        1.62      1.84 o 
   6  -7  11      316.74      336.48     19.31 o 
   7  -7  11        0.05        2.25      2.61 o 
  -6  -6  11       10.98        8.97      4.30 o 
  -5  -6  11        0.03       -0.07      1.32 o 
  -4  -6  11       33.12       38.23      8.01 o 
  -3  -6  11        8.45        8.31      3.97 o 
  -2  -6  11       24.11       32.94      6.16 o 
  -1  -6  11       22.01       27.36      9.20 o 
   0  -6  11       91.53       78.27     14.49 o 
   1  -6  11       15.38       13.19      5.92 o 
   2  -6  11        6.99       11.50      4.82 o 
   3  -6  11       60.28       61.42     12.43 o 
   4  -6  11       84.55       85.08     11.53 o 
   5  -6  11        3.36        0.93      1.42 o 
   6  -6  11       75.92       75.89      9.34 o 
   7  -6  11        0.14       -2.94      2.94 o 
  -7  -5  11        0.11       -1.52      1.52 o 
  -6  -5  11       19.12       16.11      3.99 o 
  -5  -5  11        0.10       -0.39      0.93 o 
  -4  -5  11        0.00        1.76      1.17 o 
  -3  -5  11        0.12       -0.03      0.25 o 
  -2  -5  11        2.73        7.26      2.85 o 
  -1  -5  11        5.41        9.85      4.88 o 
   0  -5  11       23.20       39.19      9.81 o 
   1  -5  11        0.08       -0.95      1.07 o 
   2  -5  11       42.57       43.91     10.48 o 
   3  -5  11        0.91        0.35      2.89 o 
   4  -5  11      178.39      199.82     13.96 o 
   5  -5  11        3.39        2.43      1.42 o 
   6  -5  11      119.76      126.07     10.20 o 
   7  -5  11        0.21        0.17      3.08 o 
  -8  -4  11        0.34        0.29      1.52 o 
  -7  -4  11        0.03        0.00      0.75 o 
  -6  -4  11        0.23        0.50      1.22 o 
  -5  -4  11        1.28        2.35      1.73 o 
  -4  -4  11        6.00        8.35      2.36 o 
  -3  -4  11        2.49        1.36      1.99 o 
  -2  -4  11        8.66        4.52      2.86 o 
  -1  -4  11       12.69        6.11      2.63 o 
   0  -4  11       39.80       40.21      6.97 o 
   1  -4  11      226.88      250.61     17.42 o 
   2  -4  11        0.83        0.28      1.01 o 
   3  -4  11       11.14       10.26      2.30 o 
   4  -4  11       80.90       81.59      6.02 o 
   5  -4  11       26.93       25.34      3.62 o 
   6  -4  11       39.75       33.43      5.87 o 
   7  -4  11        2.69        2.69      2.35 o 
  -8  -3  11       42.73       35.15      6.19 o 
  -7  -3  11        1.15       -0.29      1.00 o 
  -6  -3  11       31.72       32.68      5.42 o 
  -5  -3  11        3.73        8.84      3.87 o 
  -4  -3  11      209.74      258.67     18.82 o 
  -3  -3  11        0.43       -0.44      1.02 o 
  -2  -3  11      173.93      153.94     15.21 o 
  -1  -3  11        1.46        0.62      1.14 o 
   0  -3  11      112.02       90.95     12.63 o 
   1  -3  11        7.18       13.34      3.89 o 
   2  -3  11     1390.00     1383.75     80.19 o 
   3  -3  11        2.75        3.33      1.34 o 
   4  -3  11      495.99      528.95     16.17 o 
   5  -3  11       28.84       30.36      4.43 o 
   6  -3  11        4.15       -0.56      2.10 o 
   7  -3  11        0.03       -1.95      1.95 o 
  -9  -2  11        0.09       -2.44      2.69 o 
  -8  -2  11        1.11        0.96      1.17 o 
  -7  -2  11       17.30       19.00      4.39 o 
  -6  -2  11      124.65      153.00     15.35 o 
  -5  -2  11       14.85       20.08      5.32 o 
  -4  -2  11       51.17       48.80     11.90 o 
  -3  -2  11        2.80        2.47      1.57 o 
  -2  -2  11        2.30        1.89      1.13 o 
  -1  -2  11       15.64       10.57      2.26 o 
   0  -2  11      224.48      241.12     16.91 o 
   1  -2  11       17.30       16.34      7.80 o 
   2  -2  11     1293.33     1334.40     33.64 o 
   3  -2  11       54.68       58.20      7.23 o 
   4  -2  11     1488.61     1568.66     34.64 o 
   5  -2  11       39.74       36.79      5.02 o 
   6  -2  11        9.78        8.34      3.05 o 
   7  -2  11        0.36       -1.52      1.60 o 
  -9  -1  11        1.23       -0.17      1.22 o 
  -8  -1  11        9.53       10.43      4.32 o 
  -7  -1  11        2.38       -1.23      2.12 o 
  -6  -1  11       51.09       61.14      9.71 o 
  -5  -1  11        0.12       -0.72      1.01 o 
  -4  -1  11      535.92      576.63     53.28 o 
  -3  -1  11        1.19        1.81      1.56 o 
  -2  -1  11        1.11       -1.36      1.36 o 
  -1  -1  11        0.73        0.02      2.25 o 
   0  -1  11       37.82       33.81      6.41 o 
   1  -1  11        2.53        0.95      1.86 o 
   2  -1  11       19.36       16.88      3.60 o 
   3  -1  11       36.20       37.57      6.02 o 
   4  -1  11       31.90       34.51      5.62 o 
   5  -1  11        5.59        0.75      4.86 o 
   6  -1  11        6.82        5.56      1.98 o 
  -9   0  11       13.95       11.50      4.69 o 
  -8   0  11        9.67        8.42      3.79 o 
  -7   0  11       42.29       44.33      8.29 o 
  -6   0  11        0.18        0.06      2.25 o 
  -5   0  11       39.76       39.84      7.26 o 
  -4   0  11       70.04       86.29     10.88 o 
  -3   0  11      105.28      116.30     12.23 o 
  -2   0  11       19.53       21.31      5.28 o 
  -1   0  11        1.93        2.27      1.43 o 
   0   0  11        3.31       63.98      9.80 o 
   1   0  11        5.11        5.56      2.22 o 
   2   0  11       51.92       47.36      6.69 o 
   3   0  11       13.04       12.78      3.22 o 
   4   0  11      108.50      113.63     10.17 o 
   5   0  11        1.34        4.97      1.45 o 
   6   0  11        0.25        4.37      4.29 o 
  -9   1  11        1.02        0.67      3.28 o 
  -8   1  11        3.92       -0.04      0.69 o 
  -7   1  11        0.04        1.28      5.28 o 
  -6   1  11       93.54       87.98      8.05 o 
  -5   1  11        4.18        4.91      2.01 o 
  -4   1  11      141.37      140.20     13.72 o 
  -3   1  11       11.25        9.01      3.48 o 
  -2   1  11       12.36       16.23      4.75 o 
  -1   1  11        2.43        5.27      2.57 o 
   0   1  11      119.90      129.24     13.99 o 
   1   1  11        0.77       -0.03      1.46 o 
   2   1  11      115.62      109.78     12.82 o 
   3   1  11        2.73        2.19      1.42 o 
   4   1  11       67.56       66.42     15.21 o 
   5   1  11        8.52       15.65      7.29 o 
  -9   2  11        3.49        1.66      2.73 o 
  -8   2  11      152.52      165.38     19.67 o 
  -7   2  11       14.34       12.88      5.03 o 
  -6   2  11        2.75        1.82      1.25 o 
  -5   2  11      163.82      165.04     11.97 o 
  -4   2  11        1.05        1.75      1.50 o 
  -3   2  11        8.51        6.22      3.50 o 
  -2   2  11        5.80        6.60      2.83 o 
  -1   2  11       31.59       23.94      9.33 o 
   0   2  11      318.76      329.18     23.31 o 
   1   2  11       10.76       11.38      4.40 o 
   2   2  11      485.16      497.97     27.95 o 
   3   2  11        1.71        0.87      2.15 o 
   4   2  11       43.66       49.27     13.84 o 
  -9   3  11        0.50        2.96      3.77 o 
  -8   3  11      105.81      102.96     21.64 o 
  -7   3  11        7.92        9.53      2.55 o 
  -6   3  11      722.87      730.24     32.85 o 
  -5   3  11       17.73       17.39      3.88 o 
  -4   3  11        2.77        2.95      1.96 o 
  -3   3  11        6.69        4.08      2.65 o 
  -2   3  11        0.38       -1.65      2.62 o 
  -1   3  11       27.18       17.25      7.23 o 
   0   3  11        0.84        3.31      1.58 o 
   1   3  11        2.01        3.95      6.92 o 
   2   3  11      101.49      108.09     13.71 o 
   3   3  11        1.03        3.86      2.55 o 
   4   3  11       14.02       21.18      9.76 o 
  -9   4  11        0.51        6.37      5.74 o 
  -8   4  11        1.03        5.31      5.17 o 
  -7   4  11       18.41       18.39      5.86 o 
  -6   4  11       78.16       74.00      8.88 o 
  -5   4  11        3.51        2.40      1.08 o 
  -4   4  11       44.11       46.42      7.14 o 
  -3   4  11       27.56       18.54      4.70 o 
  -2   4  11      175.35      185.45     18.82 o 
  -1   4  11       14.39        9.49      3.97 o 
   0   4  11       49.35       52.73     14.95 o 
   1   4  11        0.81        0.43      3.52 o 
   2   4  11        2.29       10.19      4.12 o 
  -8   5  11       10.48        6.75      3.91 o 
  -7   5  11        0.41       -0.25      6.37 o 
  -6   5  11      112.71      128.59     16.78 o 
  -5   5  11        0.55        1.54      0.60 o 
  -4   5  11       51.87       80.22     13.24 o 
  -3   5  11       16.89       14.03      5.99 o 
  -2   5  11       21.16       19.09      6.13 o 
  -1   5  11        0.21        5.80      4.11 o 
   0   5  11        8.20        5.81      5.29 o 
   1   5  11        7.41        4.77      3.11 o 
  -7   6  11        0.01       -0.57      3.58 o 
  -6   6  11        0.38        1.39      1.91 o 
  -5   6  11        3.04        0.29      2.72 o 
  -4   6  11       12.62       19.31      6.59 o 
  -3   6  11        3.88        4.43      2.41 o 
  -2   6  11       52.32       55.58     11.79 o 
  -1   6  11        0.58        2.50      2.73 o 
  -2  -9  12       10.79       17.77      8.70 o 
  -1  -9  12        0.44       -0.65      1.70 o 
   0  -9  12       88.98       82.91     15.80 o 
   1  -9  12        0.09       -3.77      3.77 o 
   2  -9  12       21.51       11.78      6.04 o 
   3  -9  12        0.12       -1.35      2.08 o 
   4  -9  12        5.28        3.50      3.41 o 
  -3  -8  12        0.06       -2.00      2.95 o 
  -2  -8  12        9.65       23.17      9.41 o 
  -1  -8  12       11.66       13.85      7.06 o 
   0  -8  12       22.25       15.46      6.23 o 
   1  -8  12        9.16        7.72      4.92 o 
   2  -8  12      177.84      222.89     26.37 o 
   3  -8  12        1.53        2.00      2.87 o 
   4  -8  12        0.00        5.26      2.95 o 
   5  -8  12        0.27       -0.60      3.82 o 
   6  -8  12        2.69       11.62      8.66 o 
  -5  -7  12        0.00        2.44      2.00 o 
  -4  -7  12       34.56       43.72      9.35 o 
  -3  -7  12        0.89        1.27      2.32 o 
  -2  -7  12       43.99       52.19     13.63 o 
  -1  -7  12        0.46        6.72      5.62 o 
   0  -7  12        1.98        1.05      2.22 o 
   1  -7  12        1.12        3.45      3.18 o 
   2  -7  12        5.22        3.27      3.53 o 
   3  -7  12        0.00        3.80      3.80 o 
   4  -7  12       30.81       31.16      7.15 o 
   5  -7  12        0.01        1.39      0.91 o 
   6  -7  12       21.98       15.86      5.88 o 
  -6  -6  12        2.75        0.93      0.98 o 
  -5  -6  12        0.00        1.53      3.10 o 
  -4  -6  12        0.88        1.39      2.78 o 
  -3  -6  12       14.93       28.22      6.74 o 
  -2  -6  12       95.40      104.39     12.84 o 
  -1  -6  12       25.97       33.20     10.08 o 
   0  -6  12        1.57        5.68      5.12 o 
   1  -6  12       14.49       18.49      7.25 o 
   2  -6  12        2.34        0.04      1.73 o 
   3  -6  12       57.76       49.99     12.01 o 
   4  -6  12       30.18       24.36      6.39 o 
   5  -6  12        1.40        4.94      8.41 o 
   6  -6  12       33.91       39.44      7.04 o 
  -7  -5  12        0.00        3.53      3.01 o 
  -6  -5  12       13.20       11.24      5.58 o 
  -5  -5  12        0.08       -0.45      2.05 o 
  -4  -5  12       85.24       90.16     12.08 o 
  -3  -5  12        0.02       -0.95      1.57 o 
  -2  -5  12        0.01       -0.02      3.46 o 
  -1  -5  12        3.48       -4.97      8.46 o 
   0  -5  12      330.87      350.19     22.06 o 
   1  -5  12        1.32        0.06      3.46 o 
   2  -5  12       99.28      105.77     16.86 o 
   3  -5  12        4.30       11.35      6.20 o 
   4  -5  12      129.60      137.02     19.54 o 
   5  -5  12        1.07       -0.75      1.39 o 
   6  -5  12       32.80       37.68      5.83 o 
   7  -5  12        0.42        0.47      1.03 o 
  -7  -4  12        0.42        0.65      0.77 o 
  -6  -4  12        0.51       -0.86      1.39 o 
  -5  -4  12        2.41        0.00      2.09 o 
  -4  -4  12        2.38        1.55      2.18 o 
  -3  -4  12        6.70        5.29      3.90 o 
  -2  -4  12      324.68      341.94     21.72 o 
  -1  -4  12       19.89       17.71      4.66 o 
   0  -4  12      449.10      502.93     25.86 o 
   1  -4  12      115.52      117.92     12.49 o 
   2  -4  12       36.82       37.51      7.25 o 
   3  -4  12        4.27       -1.80      2.59 o 
   4  -4  12       24.63       27.36      4.57 o 
   5  -4  12       15.58       14.72      3.50 o 
   6  -4  12        2.67       -2.26      2.26 o 
   7  -4  12        0.92        1.34      2.10 o 
  -8  -3  12        1.80        1.49      2.32 o 
  -7  -3  12        1.97        2.91      1.55 o 
  -6  -3  12        2.70        3.88      3.18 o 
  -5  -3  12        0.02       -0.84      1.33 o 
  -4  -3  12      105.00      154.89     26.16 o 
  -3  -3  12        0.55        0.30      1.00 o 
  -2  -3  12      325.76      365.91     22.19 o 
  -1  -3  12        1.30        0.84      2.24 o 
   0  -3  12     1578.42     1684.94     46.80 o 
   1  -3  12       16.16       19.47      5.56 o 
   2  -3  12      110.60      114.15     12.53 o 
   3  -3  12        4.96        3.49      2.03 o 
   4  -3  12      155.44      153.62      9.04 o 
   5  -3  12       19.62       18.65      3.53 o 
   6  -3  12        7.15        8.25      3.76 o 
  -8  -2  12        0.02        0.12      3.06 o 
  -7  -2  12       41.37       41.08      8.68 o 
  -6  -2  12       10.67       10.39      4.08 o 
  -5  -2  12       24.42       29.47      6.35 o 
  -4  -2  12       91.18      115.51     12.85 o 
  -3  -2  12        0.86        0.78      1.45 o 
  -2  -2  12      106.87      121.96     12.91 o 
  -1  -2  12       19.56       15.14      4.04 o 
   0  -2  12       72.07       70.88      9.67 o 
   1  -2  12        0.03       -0.04      2.10 o 
   2  -2  12        0.01        0.99      3.06 o 
   3  -2  12       56.68       56.62      7.44 o 
   4  -2  12      252.98      265.23     14.66 o 
   5  -2  12       12.23       12.66      3.02 o 
   6  -2  12       82.17      100.08     10.68 o 
  -9  -1  12        1.11        3.22      2.44 o 
  -8  -1  12        9.79        9.84      4.08 o 
  -7  -1  12        0.01        1.49      1.84 o 
  -6  -1  12        7.06        7.22      3.39 o 
  -5  -1  12        0.74        2.35      2.93 o 
  -4  -1  12      102.43      110.22     12.72 o 
  -3  -1  12        1.14        0.83      1.75 o 
  -2  -1  12       27.47       28.34      6.25 o 
  -1  -1  12        0.45        0.30      2.15 o 
   0  -1  12       70.63       90.46     11.22 o 
   1  -1  12        0.23        1.15      0.99 o 
   2  -1  12        2.94        3.56      2.51 o 
   3  -1  12       35.26       34.68      5.99 o 
   4  -1  12       16.15       12.53      3.65 o 
   5  -1  12        1.54        5.57      2.90 o 
   6  -1  12        7.88        2.67      8.22 o 
  -9   0  12       24.91       19.11      5.92 o 
  -8   0  12        1.53        1.09      4.43 o 
  -7   0  12       33.69       37.90      8.05 o 
  -6   0  12        0.01        2.26      2.16 o 
  -5   0  12       27.62       37.02      7.35 o 
  -4   0  12       13.11       13.98      4.36 o 
  -3   0  12       52.78       54.27      8.83 o 
  -2   0  12       46.52       50.36      8.37 o 
  -1   0  12        0.01       -1.95      2.91 o 
   0   0  12      111.67      122.97     13.82 o 
   1   0  12        5.21        4.21      2.48 o 
   2   0  12       43.09       49.89      7.16 o 
   3   0  12       14.30       12.73      3.38 o 
   4   0  12       15.90       11.28      4.34 o 
   5   0  12        0.04       -3.62      3.83 o 
  -9   1  12        0.01        3.92      2.93 o 
  -8   1  12        5.01        1.52      2.42 o 
  -7   1  12        1.13        0.45      2.51 o 
  -6   1  12       29.10       33.47      7.56 o 
  -5   1  12       12.22       16.50      5.07 o 
  -4   1  12       62.20       60.91      9.60 o 
  -3   1  12        9.47       15.34      4.98 o 
  -2   1  12       30.70       18.48      5.19 o 
  -1   1  12        0.18        0.01      1.15 o 
   0   1  12      122.63      119.76     14.07 o 
   1   1  12        0.25       -1.81      1.81 o 
   2   1  12       19.77       20.86      7.51 o 
   3   1  12        0.00        0.78      1.32 o 
   4   1  12        3.07        1.15      3.00 o 
  -9   2  12       15.76       11.40      7.34 o 
  -8   2  12       29.34       20.74      5.75 o 
  -7   2  12        5.16        3.58      2.03 o 
  -6   2  12      153.14      146.38     11.76 o 
  -5   2  12       70.82       63.86      7.66 o 
  -4   2  12       76.63       75.24      8.67 o 
  -3   2  12        1.00       -0.46      1.55 o 
  -2   2  12       57.05       51.17      9.16 o 
  -1   2  12        6.65        4.92      3.73 o 
   0   2  12        6.42        8.39      3.98 o 
   1   2  12        0.35       -1.52      4.68 o 
   2   2  12       26.50       24.95      6.81 o 
   3   2  12        0.41       -4.55      4.55 o 
   4   2  12       42.62       41.73     13.07 o 
  -9   3  12        0.54       -7.11      7.11 o 
  -8   3  12       49.28       55.25     16.54 o 
  -7   3  12        0.54        3.63      3.80 o 
  -6   3  12      338.27      365.65     19.54 o 
  -5   3  12        0.57       -0.20      1.08 o 
  -4   3  12      133.02      137.80     15.86 o 
  -3   3  12       16.97       25.17      5.29 o 
  -2   3  12        1.82       -0.14      2.46 o 
  -1   3  12       11.84       10.45      6.46 o 
   0   3  12        1.96        1.79      2.98 o 
   1   3  12        0.66        1.95      1.69 o 
   2   3  12       89.41       85.18     21.91 o 
   3   3  12        0.14        0.24      2.28 o 
  -8   4  12        7.17        9.72      6.87 o 
  -7   4  12        9.58        3.19      2.55 o 
  -6   4  12        0.31        1.59      2.32 o 
  -5   4  12        3.14        2.13      2.00 o 
  -4   4  12       24.97       22.36      4.97 o 
  -3   4  12       10.07        8.65      3.59 o 
  -2   4  12        0.45       -0.45      4.39 o 
  -1   4  12        1.06       -0.24      1.37 o 
   0   4  12       54.51       52.26     15.83 o 
   1   4  12        0.50        1.46      3.76 o 
   2   4  12       22.51       39.11     11.85 o 
  -7   5  12        0.00        0.04      2.05 o 
  -6   5  12        1.20        5.50      3.44 o 
  -5   5  12        7.47        7.80      4.11 o 
  -4   5  12       21.09       30.82      8.06 o 
  -3   5  12       16.31       19.12      8.70 o 
  -2   5  12        7.14        1.03      7.04 o 
  -1   5  12        0.04       -1.55      3.94 o 
   0   5  12       14.68       20.58      9.68 o 
  -6   6  12       63.55       52.76     11.62 o 
  -5   6  12        2.88        0.37      3.12 o 
  -4   6  12        2.68        7.24      4.09 o 
  -3   6  12        0.63        4.87      3.51 o 
  -2   6  12        6.55        5.43      8.38 o 
  -1  -9  13        0.18        5.05      5.10 o 
   0  -9  13       15.02       27.70     10.11 o 
   1  -9  13        0.10        0.52      1.44 o 
   2  -9  13       21.33       21.69      8.49 o 
   3  -9  13        0.28        0.14      0.76 o 
  -3  -8  13        0.12        0.68      2.65 o 
  -2  -8  13       14.29       14.89      7.93 o 
  -1  -8  13       18.44       13.55      7.14 o 
   0  -8  13        6.99        5.62      4.48 o 
   1  -8  13       13.00       19.35      8.05 o 
   2  -8  13       77.37       86.18     17.07 o 
   3  -8  13        0.13       -4.26      4.26 o 
   4  -8  13       21.77       14.51      6.39 o 
   5  -8  13        0.26        0.50      2.41 o 
  -4  -7  13       32.10       36.33      8.86 o 
  -3  -7  13        0.09        0.04      1.34 o 
  -2  -7  13       19.13       19.84      6.06 o 
  -1  -7  13        0.16        5.49      4.16 o 
   0  -7  13       20.76       15.41      7.49 o 
   1  -7  13        2.94       10.81      5.94 o 
   2  -7  13       45.01       65.10     14.48 o 
   3  -7  13        0.63       -3.46      3.46 o 
   4  -7  13        4.48        1.50      2.53 o 
   5  -7  13        0.61        1.05      1.75 o 
  -5  -6  13        0.00        2.79      1.81 o 
  -4  -6  13        3.37        3.66      4.01 o 
  -3  -6  13       12.81       13.59      4.92 o 
  -2  -6  13       10.84       11.71      8.89 o 
  -1  -6  13       27.67       37.93      9.08 o 
   0  -6  13        7.01        8.74      5.32 o 
   1  -6  13       13.43       12.12      6.14 o 
   2  -6  13        1.29        1.73      2.51 o 
   3  -6  13       41.46       48.73     12.25 o 
   4  -6  13       37.48       21.60      8.81 o 
   5  -6  13        0.35        5.02      2.68 o 
   6  -6  13       18.46       20.04      4.45 o 
  -6  -5  13       24.02       16.27      5.64 o 
  -5  -5  13        0.00       -1.93      2.78 o 
  -4  -5  13        0.69        2.18      2.68 o 
  -3  -5  13        2.73        1.38      3.01 o 
  -2  -5  13      232.27      282.23     21.35 o 
  -1  -5  13        1.71        1.45      2.20 o 
   0  -5  13      146.33      136.80     21.76 o 
   1  -5  13        6.06        6.70      2.44 o 
   2  -5  13        6.92        3.30      6.53 o 
   3  -5  13        9.77        8.03      4.04 o 
   4  -5  13       27.34       25.38      6.63 o 
   5  -5  13        0.99       -1.49      1.71 o 
   6  -5  13       33.86       40.30      5.97 o 
  -7  -4  13        0.35        0.54      4.19 o 
  -6  -4  13        2.46        1.52      1.67 o 
  -5  -4  13        1.44       -0.06      3.08 o 
  -4  -4  13       21.16       20.72      8.02 o 
  -3  -4  13        1.83        0.51      4.21 o 
  -2  -4  13       66.22       70.70     10.42 o 
  -1  -4  13       20.35       26.58      8.31 o 
   0  -4  13      953.53     1012.26     42.09 o 
   1  -4  13       69.21       62.90      9.85 o 
   2  -4  13      284.36      290.00     21.06 o 
   3  -4  13        5.66        4.22      2.17 o 
   4  -4  13       26.89       22.39      4.31 o 
   5  -4  13        8.15        4.10      1.66 o 
   6  -4  13        5.65        4.98      3.19 o 
  -7  -3  13        0.34        0.42      3.17 o 
  -6  -3  13        9.03       13.98      5.04 o 
  -5  -3  13        0.02        1.33      3.16 o 
  -4  -3  13      271.99      290.87     21.76 o 
  -3  -3  13        3.06        2.18      1.76 o 
  -2  -3  13      521.27      544.63     28.57 o 
  -1  -3  13        7.82        5.77      2.09 o 
   0  -3  13      542.72      574.50     29.07 o 
   1  -3  13       22.07       22.62      5.97 o 
   2  -3  13     1123.83     1228.99     44.33 o 
   3  -3  13        5.05        2.24      2.61 o 
   4  -3  13        0.01       -0.45      1.54 o 
   5  -3  13       12.02       10.53      3.48 o 
   6  -3  13        0.14       -0.02      2.63 o 
  -8  -2  13        0.42        1.26      1.50 o 
  -7  -2  13       35.00       26.74      7.15 o 
  -6  -2  13        0.06        1.60      1.85 o 
  -5  -2  13       14.09       16.34      5.30 o 
  -4  -2  13        9.24        5.79      2.36 o 
  -3  -2  13        2.19        4.72      3.63 o 
  -2  -2  13       52.75       46.60      8.39 o 
  -1  -2  13        9.61        2.58      2.71 o 
   0  -2  13        5.82       -0.69      3.47 o 
   1  -2  13        0.73       -0.03      1.45 o 
   2  -2  13      102.39      105.62     13.14 o 
   3  -2  13        6.71        4.33      1.34 o 
   4  -2  13        3.04        1.05      0.75 o 
   5  -2  13        1.45        0.29      0.98 o 
  -8  -1  13        6.01        6.91      0.65 o 
  -7  -1  13        0.96        2.55      2.10 o 
  -6  -1  13      122.54      141.80     15.87 o 
  -5  -1  13        0.05        7.71      4.02 o 
  -4  -1  13      270.84      288.47     21.50 o 
  -3  -1  13        7.57        7.48      3.41 o 
  -2  -1  13        2.44        3.29      3.63 o 
  -1  -1  13        0.43        0.26      1.45 o 
   0  -1  13       36.77       19.96      5.61 o 
   1  -1  13        0.00       -1.30      2.47 o 
   2  -1  13       72.84       76.93     11.47 o 
   3  -1  13       13.56       13.11      4.19 o 
   4  -1  13        2.35        0.84      1.33 o 
   5  -1  13        0.07       -3.63      3.86 o 
  -8   0  13        0.48        2.18      2.21 o 
  -7   0  13       21.89       25.93      7.04 o 
  -6   0  13        4.81        1.57      4.54 o 
  -5   0  13       15.46       13.07      4.59 o 
  -4   0  13       96.45      100.18     12.78 o 
  -3   0  13       26.82       20.24      5.55 o 
  -2   0  13       64.12       73.70     10.91 o 
  -1   0  13        0.29        2.46      2.34 o 
   0   0  13        3.69        3.83      1.55 o 
   1   0  13        0.46        0.13      1.77 o 
   2   0  13       52.77       53.20      7.78 o 
   3   0  13        0.78       -0.14      0.50 o 
   4   0  13        1.87       -1.93      2.75 o 
  -8   1  13       13.75       12.52      4.91 o 
  -7   1  13        0.02        3.01      2.41 o 
  -6   1  13       43.12       47.91      9.10 o 
  -5   1  13       22.43       21.97      6.35 o 
  -4   1  13        7.30        6.93      3.62 o 
  -3   1  13        3.48        3.52      1.84 o 
  -2   1  13      391.07      363.37     25.29 o 
  -1   1  13        7.96        3.43      3.82 o 
   0   1  13      349.17      303.07     23.85 o 
   1   1  13        0.33       -0.72      2.76 o 
   2   1  13       51.33       38.71      8.22 o 
   3   1  13        0.25       -0.05      4.31 o 
   4   1  13        0.02       -0.18      0.99 o 
  -8   2  13       71.93       67.49     11.17 o 
  -7   2  13        3.27        2.26      1.99 o 
  -6   2  13        1.63       -0.08      1.82 o 
  -5   2  13       31.88       35.30      6.21 o 
  -4   2  13        1.79        1.05      2.68 o 
  -3   2  13        1.75       -0.05      1.71 o 
  -2   2  13      110.99      101.10     13.66 o 
  -1   2  13        0.03       -0.97      1.00 o 
   0   2  13      341.68      307.96     24.95 o 
   1   2  13        0.37        4.44      3.83 o 
   2   2  13       13.02        6.68      3.01 o 
   3   2  13        0.13        5.79      5.76 o 
  -8   3  13        4.58        1.98      3.28 o 
  -7   3  13        5.56        3.73      3.67 o 
  -6   3  13       36.77       31.56      5.91 o 
  -5   3  13       13.89       11.70      3.59 o 
  -4   3  13       95.72       90.11     10.37 o 
  -3   3  13        2.26       -0.71      3.84 o 
  -2   3  13       23.09       18.21      6.02 o 
  -1   3  13       11.86       15.14      8.30 o 
   0   3  13        4.18       -1.08      4.59 o 
   1   3  13        0.48        1.53      1.06 o 
   2   3  13        0.94       -0.54      2.47 o 
  -7   4  13        2.61        9.20      7.13 o 
  -6   4  13       14.30       12.01      3.38 o 
  -5   4  13        0.01        0.50      2.45 o 
  -4   4  13        1.66        1.27      2.23 o 
  -3   4  13        2.37        1.74      1.81 o 
  -2   4  13        1.06        5.29      5.63 o 
  -1   4  13        1.42       -3.77      4.73 o 
   0   4  13        2.23       11.17      7.37 o 
  -6   5  13        9.99        6.77      3.97 o 
  -5   5  13        0.24        1.38      2.39 o 
  -4   5  13       31.54       28.76      8.30 o 
  -3   5  13        1.91        0.05      1.72 o 
  -2   5  13        2.40       -1.54      6.69 o 
  -2  -8  14        0.29        4.49      3.37 o 
  -1  -8  14       22.41       25.37     10.29 o 
   0  -8  14        3.59       10.39      6.23 o 
   1  -8  14       11.71       10.50      5.98 o 
   2  -8  14        4.26       11.89      6.48 o 
   3  -8  14        0.01       -1.11      2.00 o 
   4  -8  14        6.73       12.49      4.84 o 
  -4  -7  14        3.37        0.05      1.75 o 
  -3  -7  14        0.43        1.31      1.28 o 
  -2  -7  14        9.70       18.05      5.83 o 
  -1  -7  14        3.24        2.74      3.14 o 
   0  -7  14        1.43        2.86      3.41 o 
   1  -7  14        2.62        4.39      4.55 o 
   2  -7  14       64.77       65.41     14.94 o 
   3  -7  14        0.61       -5.05      5.05 o 
   4  -7  14       12.92       11.38      4.81 o 
  -5  -6  14        0.05       -3.34      3.34 o 
  -4  -6  14       24.95       28.08      7.62 o 
  -3  -6  14       15.47       29.62      7.43 o 
  -2  -6  14       22.96       30.57      7.12 o 
  -1  -6  14       25.04       34.44     17.06 o 
   0  -6  14        4.73       -2.09      2.79 o 
   1  -6  14        9.70        8.20      2.86 o 
   2  -6  14        0.09       -0.11      3.45 o 
   3  -6  14       13.73       12.32      4.94 o 
   4  -6  14       31.54       30.65      7.35 o 
   5  -6  14        0.07        0.64      1.67 o 
  -6  -5  14        1.60       -0.70      1.18 o 
  -5  -5  14        0.16       -0.95      3.83 o 
  -4  -5  14      119.23      116.21     15.00 o 
  -3  -5  14        2.66        9.08      4.02 o 
  -2  -5  14      438.24      536.86     30.35 o 
  -1  -5  14        5.36        4.48      2.67 o 
   0  -5  14       10.73       17.65      5.15 o 
   1  -5  14        6.02        8.32      6.97 o 
   2  -5  14       19.61       25.29      7.03 o 
   3  -5  14        9.31        9.20      4.14 o 
   4  -5  14       12.68       12.11      4.69 o 
   5  -5  14        0.89       -0.79      1.86 o 
  -6  -4  14        0.40       -0.43      3.08 o 
  -5  -4  14        1.70       -1.26      1.60 o 
  -4  -4  14       13.56       17.71      5.72 o 
  -3  -4  14        2.02       -2.10      2.22 o 
  -2  -4  14      495.70      543.26     30.37 o 
  -1  -4  14        7.68        3.94      3.06 o 
   0  -4  14       71.96       79.60     11.51 o 
   1  -4  14       33.57       24.10     13.10 o 
   2  -4  14      190.67      170.75     17.31 o 
   3  -4  14        0.04        2.54      2.61 o 
   4  -4  14        0.02        0.47      0.97 o 
   5  -4  14        3.38        3.02      1.62 o 
  -7  -3  14        0.10       -1.36      1.96 o 
  -6  -3  14        0.63       -2.35      2.35 o 
  -5  -3  14        0.72        1.98      1.89 o 
  -4  -3  14       40.83       50.63      9.56 o 
  -3  -3  14        0.68       -0.32      3.42 o 
  -2  -3  14       27.29       36.24      7.58 o 
  -1  -3  14        1.13       -0.19      1.82 o 
   0  -3  14       16.32       17.16      5.50 o 
   1  -3  14        3.20        1.41      1.06 o 
   2  -3  14      269.57      304.32     23.15 o 
   3  -3  14        2.66        1.53      1.91 o 
   4  -3  14       44.83       44.25      6.30 o 
   5  -3  14        5.13        6.38      3.83 o 
  -7  -2  14       25.08       26.43      7.52 o 
  -6  -2  14        0.34       -0.09      2.42 o 
  -5  -2  14        5.00        3.01      3.22 o 
  -4  -2  14       43.51       51.65      9.39 o 
  -3  -2  14        0.92        0.44      1.81 o 
  -2  -2  14        0.06        1.80      1.56 o 
  -1  -2  14        1.36        1.38      2.25 o 
   0  -2  14        9.77        9.21      3.61 o 
   1  -2  14        0.15       -0.66      1.04 o 
   2  -2  14        0.37       -0.68      5.00 o 
   3  -2  14        3.08        1.54      1.66 o 
   4  -2  14        0.50        1.90      0.90 o 
   5  -2  14        0.92        0.47      1.49 o 
  -8  -1  14        8.56        8.25      4.44 o 
  -7  -1  14        4.53        8.14      4.18 o 
  -6  -1  14       39.29       40.54      9.70 o 
  -5  -1  14        0.09        3.57      2.88 o 
  -4  -1  14       11.25       12.70      4.46 o 
  -3  -1  14        3.91        6.33      3.25 o 
  -2  -1  14       16.22       22.51      6.42 o 
  -1  -1  14        0.14       -1.99      5.91 o 
   0  -1  14       21.69       27.04      6.78 o 
   1  -1  14        4.23        3.07      1.99 o 
   2  -1  14        8.29        4.75      3.38 o 
   3  -1  14        6.30        1.15      1.79 o 
   4  -1  14       10.24       18.08      7.52 o 
  -8   0  14        4.42       -0.96      2.55 o 
  -7   0  14       15.20       15.83      5.76 o 
  -6   0  14       29.90       17.98      5.67 o 
  -5   0  14        7.54        7.70      3.59 o 
  -4   0  14       84.07       76.49     11.67 o 
  -3   0  14        3.80        1.14      4.87 o 
  -2   0  14       20.18       20.18      5.78 o 
  -1   0  14        0.24       -3.65      3.65 o 
   0   0  14       12.41       13.32      5.30 o 
   1   0  14        2.36        1.70      4.65 o 
   2   0  14       56.67       47.46      9.70 o 
   3   0  14        0.06       -0.88      2.82 o 
   4   0  14        1.22       -0.24      1.11 o 
  -8   1  14       34.02       34.89      9.33 o 
  -7   1  14        1.05        0.37      3.57 o 
  -6   1  14       28.11       35.94      8.71 o 
  -5   1  14        7.03        9.14      5.04 o 
  -4   1  14       58.47       57.85     10.25 o 
  -3   1  14        3.89        6.12      3.36 o 
  -2   1  14       12.61       11.92      4.34 o 
  -1   1  14        0.13       -0.80      1.19 o 
   0   1  14       60.08       50.88     10.34 o 
   1   1  14        1.88       -2.72      3.51 o 
   2   1  14       35.73       15.49      7.63 o 
   3   1  14        0.01        1.37      2.66 o 
  -8   2  14      111.15      108.63     26.34 o 
  -7   2  14        6.66       11.40      4.66 o 
  -6   2  14       92.55      105.70     14.27 o 
  -5   2  14       18.80       24.32      6.80 o 
  -4   2  14       24.62       22.60      6.72 o 
  -3   2  14        0.47       -0.20      1.20 o 
  -2   2  14       18.99       12.68      5.44 o 
  -1   2  14        1.75        2.20      4.66 o 
   0   2  14       50.13       46.22     10.15 o 
   1   2  14        0.22        4.96      3.68 o 
   2   2  14        7.90        1.28      2.45 o 
  -7   3  14        3.48        1.51      2.93 o 
  -6   3  14        6.46        4.91      3.33 o 
  -5   3  14        3.56        5.94      2.79 o 
  -4   3  14        0.56        0.51      4.21 o 
  -3   3  14        0.01       -1.56      2.87 o 
  -2   3  14       39.34       35.40      8.92 o 
  -1   3  14        0.03        3.87      4.46 o 
   0   3  14        8.99        3.54      4.26 o 
   1   3  14        0.00        6.68      5.71 o 
  -6   4  14       39.79       39.74      7.32 o 
  -5   4  14        0.58       -1.31      2.00 o 
  -4   4  14        0.42       -1.72      2.81 o 
  -3   4  14        0.06       -1.29      2.82 o 
  -2   4  14        9.50        9.60      7.07 o 
  -1   4  14        0.27       -3.15      3.62 o 
  -1  -8  15       17.54       20.79      6.57 o 
   0  -8  15        6.94       15.15      7.79 o 
   1  -8  15        7.79       11.81      6.83 o 
   2  -8  15        0.14        0.77      1.77 o 
  -3  -7  15        0.10       -2.71      4.43 o 
  -2  -7  15        0.75        6.95      3.53 o 
  -1  -7  15        8.79        7.89      3.53 o 
   0  -7  15        4.49        0.76      5.19 o 
   1  -7  15        1.07       -1.17      2.52 o 
   2  -7  15        2.22        1.16      1.50 o 
   3  -7  15        0.84       -0.07      6.58 o 
  -4  -6  15        5.13        5.96      3.61 o 
  -3  -6  15       16.15       21.78      6.89 o 
  -2  -6  15       19.08        9.33      3.91 o 
  -1  -6  15       12.47       17.31      8.73 o 
   0  -6  15        2.88        1.44      3.63 o 
   1  -6  15        4.34        1.63      3.34 o 
   2  -6  15        4.51        3.78      2.09 o 
   3  -6  15        3.00        0.88      4.59 o 
   4  -6  15       14.98       26.73      7.38 o 
  -5  -5  15        0.13       -1.98      3.90 o 
  -4  -5  15        5.25        5.04      2.96 o 
  -3  -5  15        2.66        1.50      2.42 o 
  -2  -5  15       81.23      102.98     17.93 o 
  -1  -5  15        3.35        2.53      3.00 o 
   0  -5  15       53.56       63.92     10.82 o 
   1  -5  15       14.30        5.38      3.93 o 
   2  -5  15        5.90       12.26      4.83 o 
   3  -5  15        4.24        1.17      1.77 o 
   4  -5  15       12.63        9.71      4.89 o 
  -6  -4  15        1.29        2.22      4.47 o 
  -5  -4  15        1.18        8.57      4.16 o 
  -4  -4  15       11.68        4.90      4.18 o 
  -3  -4  15        2.58        0.47      1.47 o 
  -2  -4  15       89.90      128.84     15.25 o 
  -1  -4  15        1.47        4.61      3.08 o 
   0  -4  15      430.85      445.78     34.00 o 
   1  -4  15        7.16        6.38      3.49 o 
   2  -4  15        4.56        2.21      1.95 o 
   3  -4  15        0.09       -0.31      0.80 o 
   4  -4  15        2.90        4.01      2.18 o 
  -6  -3  15        2.12        1.01      2.01 o 
  -5  -3  15        0.38       -1.34      4.18 o 
  -4  -3  15       26.34       33.50      7.87 o 
  -3  -3  15        0.35        0.65      1.22 o 
  -2  -3  15        5.11        2.42      1.37 o 
  -1  -3  15        4.96        2.64      2.91 o 
   0  -3  15        4.19        3.67      1.03 o 
   1  -3  15       10.02       11.27      4.23 o 
   2  -3  15        2.96       -0.65      3.49 o 
   3  -3  15        0.08        0.42      2.00 o 
   4  -3  15        3.07        0.76      2.09 o 
  -7  -2  15       15.97       17.58      6.26 o 
  -6  -2  15        7.94        6.65      3.81 o 
  -5  -2  15        3.88        0.15      2.83 o 
  -4  -2  15        8.42        7.21      3.79 o 
  -3  -2  15        0.03        5.04      3.72 o 
  -2  -2  15        3.39        1.53      3.66 o 
  -1  -2  15        0.04       -1.30      5.62 o 
   0  -2  15      105.99       95.96     13.26 o 
   1  -2  15        0.46        1.86      3.50 o 
   2  -2  15       70.42       61.35     11.32 o 
   3  -2  15        0.82        0.11      4.35 o 
   4  -2  15        0.02        0.15      0.75 o 
  -7  -1  15        6.60        4.88      5.79 o 
  -6  -1  15        0.30        0.44      2.47 o 
  -5  -1  15        0.00        2.67      2.50 o 
  -4  -1  15       14.17       13.79      4.92 o 
  -3  -1  15        1.62        2.53      2.91 o 
  -2  -1  15       20.97       14.98      5.59 o 
  -1  -1  15        1.43        1.59      2.89 o 
   0  -1  15      164.31      142.07     16.83 o 
   1  -1  15        0.10       -2.01      2.21 o 
   2  -1  15        0.00       -1.16      2.58 o 
   3  -1  15        0.00        5.54      3.42 o 
  -7   0  15        6.69        8.23      4.01 o 
  -6   0  15        0.07        1.11      2.94 o 
  -5   0  15        4.75        4.38      2.76 o 
  -4   0  15      120.17      125.28     15.70 o 
  -3   0  15        7.42        7.28      3.63 o 
  -2   0  15      287.39      292.20     24.30 o 
  -1   0  15        2.30        1.50      0.91 o 
   0   0  15      154.33      146.66     17.44 o 
   1   0  15        0.15       -1.67      2.49 o 
   2   0  15       10.87       11.71      5.12 o 
   3   0  15        0.01       -2.57      3.27 o 
  -7   1  15        0.63        2.44      2.33 o 
  -6   1  15        1.09        0.47      4.72 o 
  -5   1  15        5.87        1.80      3.58 o 
  -4   1  15       10.24        8.79      4.41 o 
  -3   1  15        3.49        0.48      2.28 o 
  -2   1  15      104.61       99.20     14.57 o 
  -1   1  15        0.11        3.92      3.09 o 
   0   1  15        0.01       -0.71      1.78 o 
   1   1  15        0.29       -1.01      2.46 o 
   2   1  15       18.55       14.63      8.46 o 
  -7   2  15        0.00       -3.18      3.18 o 
  -6   2  15        9.15        9.40      4.43 o 
  -5   2  15        1.41        0.52      1.60 o 
  -4   2  15       16.14       12.52      5.16 o 
  -3   2  15        1.51        2.27      2.29 o 
  -2   2  15       47.79       66.37     12.46 o 
  -1   2  15        1.27        1.08      3.59 o 
   0   2  15       22.14       36.58     13.92 o 
   1   2  15        0.26        1.53      4.75 o 
  -6   3  15        0.07       -0.28      1.45 o 
  -5   3  15        0.36       -0.50      2.33 o 
  -4   3  15       13.54       12.38      4.98 o 
  -3   3  15        0.55       -2.45      3.24 o 
  -2   3  15       35.12       38.07      9.75 o 
  -1   3  15        0.00        6.30      6.82 o 
  -1  -7  16        7.92        3.68     12.32 o 
   0  -7  16        0.30       -0.73      2.35 o 
   1  -7  16        1.25        2.53      2.65 o 
   2  -7  16       24.53       18.95      6.29 o 
  -3  -6  16        6.47        3.58      6.76 o 
  -2  -6  16        1.18        0.59      5.49 o 
  -1  -6  16        2.09        3.83      3.73 o 
   0  -6  16        1.39        1.73      7.59 o 
   1  -6  16        0.80       -1.81      3.58 o 
   2  -6  16        4.29        0.63      2.35 o 
   3  -6  16        0.79        1.97      2.93 o 
  -4  -5  16       40.61       25.45      7.35 o 
  -3  -5  16        5.02        2.09      4.11 o 
  -2  -5  16        0.81        2.65      5.35 o 
  -1  -5  16        0.82        1.06      2.19 o 
   0  -5  16       68.08       61.06     11.00 o 
   1  -5  16        3.87        0.62      6.20 o 
   2  -5  16        0.29       -0.17      1.33 o 
   3  -5  16        0.71        1.08      1.40 o 
  -5  -4  16        0.39        2.35      2.37 o 
  -4  -4  16        0.53        1.55      4.01 o 
  -3  -4  16        0.02       -1.06      3.40 o 
  -2  -4  16       23.04       30.72      8.03 o 
  -1  -4  16        3.78        1.18      3.40 o 
   0  -4  16       72.02       72.94     11.95 o 
   1  -4  16        1.47        0.79      1.48 o 
   2  -4  16        6.00        9.06      3.89 o 
   3  -4  16        0.01       -1.18      1.53 o 
  -6  -3  16        0.61        2.44      2.17 o 
  -5  -3  16        0.67        7.65      4.20 o 
  -4  -3  16       15.24       18.64      5.98 o 
  -3  -3  16        0.12       -0.09      2.95 o 
  -2  -3  16        0.00        5.65      3.54 o 
  -1  -3  16        1.93       -0.74      4.52 o 
   0  -3  16        6.45       17.10      5.99 o 
   1  -3  16        1.99       -1.65      2.99 o 
   2  -3  16        0.27        3.11      2.96 o 
   3  -3  16        0.05        0.17      2.67 o 
  -6  -2  16        0.27       -0.17      4.14 o 
  -5  -2  16        1.32       -1.28      1.60 o 
  -4  -2  16        9.79       15.56      5.69 o 
  -3  -2  16        0.06       -0.11      2.04 o 
  -2  -2  16        9.04        9.15      4.35 o 
  -1  -2  16        1.01       -1.36      2.07 o 
   0  -2  16        2.98        3.48      2.19 o 
   1  -2  16        0.04       -3.07      3.07 o 
   2  -2  16        7.53       17.29      6.40 o 
   3  -2  16        0.07        2.68      1.36 o 
  -6  -1  16       17.78       17.76      6.11 o 
  -5  -1  16        0.63        0.06      3.80 o 
  -4  -1  16       25.15       35.15      9.50 o 
  -3  -1  16        0.07        1.96      2.67 o 
  -2  -1  16        6.84        2.24      5.77 o 
  -1  -1  16        0.08       -2.56      2.90 o 
   0  -1  16       17.68       10.19      5.23 o 
   1  -1  16        0.13        0.20      3.11 o 
   2  -1  16        5.41        6.42      3.83 o 
  -6   0  16       25.19       23.16      7.94 o 
  -5   0  16        0.50       -0.95      3.43 o 
  -4   0  16        7.17        4.16      2.69 o 
  -3   0  16        0.13        2.93      2.38 o 
  -2   0  16        6.99        3.61      4.95 o 
  -1   0  16        0.35       -0.49      1.82 o 
   0   0  16       13.10       18.58      6.58 o 
   1   0  16        0.05       -0.56      2.15 o 
  -6   1  16        0.15        0.34      2.31 o 
  -5   1  16        0.65        0.86      6.00 o 
  -4   1  16        9.08        7.98      4.37 o 
  -3   1  16        0.62        1.29      5.43 o 
  -2   1  16       77.51       57.05     11.61 o 
  -1   1  16        0.18       -0.16      2.64 o 
   0   1  16       34.45       37.46      9.68 o 
  -5   2  16        0.00       -0.77      5.44 o 
  -4   2  16        0.90        0.28      0.88 o 
  -3   2  16        0.41        1.09      1.18 o 
  -2   2  16        1.99       -4.29      4.29 o 
  -1   2  16        0.03        2.83      3.45 o 
  -1  -6  17        1.71        1.72      6.73 o 
   0  -6  17       21.46       23.05      7.13 o 
   1  -6  17        0.07        0.44      3.38 o 
  -3  -5  17        3.06        3.79      2.43 o 
  -2  -5  17       96.24       95.95     14.72 o 
  -1  -5  17        0.37        6.12      3.38 o 
   0  -5  17        0.81        0.67      1.27 o 
   1  -5  17        0.84       -3.09      3.09 o 
  -4  -4  17        3.17        9.71      4.37 o 
  -3  -4  17        0.41       -0.15      2.02 o 
  -2  -4  17        1.26        2.80      1.88 o 
  -1  -4  17        0.12        3.61      2.28 o 
   0  -4  17        7.17       11.20      4.95 o 
   1  -4  17        0.26        0.35      5.37 o 
   2  -4  17        6.12        0.39      5.17 o 
  -5  -3  17        1.28       -2.66      2.95 o 
  -4  -3  17        1.72        5.21      3.67 o 
  -3  -3  17        0.26        0.87      2.11 o 
  -2  -3  17       11.57        8.05      4.08 o 
  -1  -3  17        0.00       -0.15      6.52 o 
   0  -3  17       14.46        1.36      5.81 o 
   1  -3  17        0.03        0.51      5.11 o 
   2  -3  17       26.72       15.41      6.35 o 
  -5  -2  17        0.05       -3.74      3.74 o 
  -4  -2  17       16.24        8.20      7.86 o 
  -3  -2  17        0.73        4.90      3.33 o 
  -2  -2  17       94.01      105.12     14.97 o 
  -1  -2  17        0.39       -1.56      1.67 o 
   0  -2  17        0.35       -2.09      2.09 o 
   1  -2  17        0.17       -0.06      1.85 o 
  -5  -1  17        0.00       -1.04      7.05 o 
  -4  -1  17       36.99       40.54      9.51 o 
  -3  -1  17        0.29        2.97      2.30 o 
  -2  -1  17       17.05       20.15      7.09 o 
  -1  -1  17        0.00       -1.99      2.08 o 
   0  -1  17        2.10        0.63      7.27 o 
   1  -1  17        0.66        5.01      3.48 o 
  -5   0  17        0.10       -2.52      6.51 o 
  -4   0  17       12.39       11.68      5.50 o 
  -3   0  17        0.00       -1.16      3.33 o 
  -2   0  17        0.13       -0.08      4.30 o 
  -1   0  17        0.23        0.03      2.18 o 
   0   0  17       19.13       15.77      6.29 o 
  -4   1  17        3.92        1.25      4.14 o 
  -3   1  17        0.12        1.25      1.13 o 
  -2   1  17        0.09        0.09      2.84 o 
  -1  -4  18        0.21       -4.41      4.41 o 
  -2  -3  18        7.37        7.64      7.60 o 
  -1  -3  18        0.03        0.20      2.12 o 
  -3  -2  18        0.04       -4.06      4.06 o 
  -2  -2  18        3.52        0.14      3.16 o 
  -1  -2  18        0.00       -2.71      2.71 o 
                                                 
